# Supplementary material for: Toward Capturing Momentary Changes of Heart Rate Variability by a Dynamic Analysis Method
Source: PLoS One. 2015 Jul 14;10(7):e0133148. doi: 10.1371/journal.pone.0133148 (PMC4501678; doi:10.1371/journal.pone.0133148)
Supplement: S1 Data — (TXT) [file pone.0133148.s001.txt]

-----Header Information-----

***Channels: lead-II

*** Sampling Rate: 250 Hz

*** Filtering:  None

***Comment-1: Dog_ECG_Normal	Data Point: 1 to 264200    Acquired Interval: 1056.8 s

*** Comment-2: Dog_ECG_Atropine    Data Point: 264201 to 864200    Acquired Interval: 2400 s

*** Total of Data Record:  864200

----------------------------------------
  3.6206000e+000
  4.9976000e+000
  4.9976000e+000
  4.4141000e+000
  2.3657000e+000
  2.8810000e-001
 -6.8600000e-001
 -4.6390000e-001
  8.3000000e-002
  3.4180000e-001
  3.8820000e-001
  4.2240000e-001
  4.7360000e-001
  5.0050000e-001
  5.4690000e-001
  5.8590000e-001
  5.8590000e-001
  6.1040000e-001
  6.2010000e-001
  6.4700000e-001
  6.6890000e-001
  7.1040000e-001
  7.0310000e-001
  7.1040000e-001
  6.8120000e-001
  6.7870000e-001
  6.7140000e-001
  6.9820000e-001
  6.9090000e-001
  6.7140000e-001
  6.2500000e-001
  5.8840000e-001
  4.9560000e-001
  3.9790000e-001
  2.9540000e-001
  1.8310000e-001
  1.6600000e-001
  2.1730000e-001
  3.4910000e-001
  4.8340000e-001
  5.6150000e-001
  5.5420000e-001
  4.8580000e-001
  4.0280000e-001
  3.4670000e-001
  3.0270000e-001
  2.8810000e-001
  2.6860000e-001
  2.2950000e-001
  2.3190000e-001
  2.0020000e-001
  1.9780000e-001
  1.7820000e-001
  1.7330000e-001
  1.6600000e-001
  1.5870000e-001
  1.7330000e-001
  1.7090000e-001
  1.8800000e-001
  1.7090000e-001
  1.5140000e-001
  1.2700000e-001
  1.3670000e-001
  1.4400000e-001
  1.4890000e-001
  1.5870000e-001
  1.4890000e-001
  1.4650000e-001
  1.7090000e-001
  1.6110000e-001
  1.8800000e-001
  1.8310000e-001
  2.0260000e-001
  2.3190000e-001
  2.7830000e-001
  3.7350000e-001
  4.2720000e-001
  5.1030000e-001
  6.6650000e-001
  8.5690000e-001
  1.0059000e+000
  1.1450000e+000
  1.1230000e+000
  1.0010000e+000
  8.1050000e-001
  5.8590000e-001
  3.6870000e-001
  2.1240000e-001
  1.3670000e-001
  1.4650000e-001
  1.5380000e-001
  1.7330000e-001
  1.5380000e-001
  1.4890000e-001
  1.6360000e-001
  1.5870000e-001
  1.6850000e-001
  1.1230000e-001
  7.8100000e-002
  5.8840000e-001
  1.6724000e+000
  3.2861000e+000
  4.9976000e+000
  4.9976000e+000
  4.1577000e+000
  2.1924000e+000
  7.0800000e-002
 -9.7410000e-001
 -7.4220000e-001
 -1.8800000e-001
  8.5400000e-002
  1.8070000e-001
  2.1730000e-001
  2.4660000e-001
  2.9050000e-001
  3.0760000e-001
  3.1010000e-001
  3.2470000e-001
  3.4180000e-001
  3.5890000e-001
  3.9790000e-001
  4.2480000e-001
  4.3700000e-001
  4.6140000e-001
  4.8100000e-001
  4.9070000e-001
  5.2980000e-001
  5.3220000e-001
  5.2000000e-001
  5.1760000e-001
  4.7610000e-001
  4.2720000e-001
  3.8820000e-001
  3.3200000e-001
  2.4170000e-001
  1.6360000e-001
  7.0800000e-002
  2.4000000e-003
  2.6900000e-002
  1.0010000e-001
  2.3930000e-001
  3.8090000e-001
  4.4920000e-001
  4.5650000e-001
  4.1750000e-001
  3.4670000e-001
  2.8560000e-001
  2.5880000e-001
  2.1000000e-001
  2.1480000e-001
  1.9530000e-001
  1.7580000e-001
  1.8310000e-001
  1.6850000e-001
  1.7820000e-001
  1.5870000e-001
  1.6110000e-001
  1.6850000e-001
  1.5870000e-001
  1.7330000e-001
  1.4650000e-001
  1.0990000e-001
  7.8100000e-002
  6.8400000e-002
  8.0600000e-002
  9.0300000e-002
  1.0010000e-001
  8.5400000e-002
  7.5700000e-002
  4.3900000e-002
  1.9500000e-002
  7.3000000e-003
  0.0000000e+000
 -2.4000000e-003
 -9.8000000e-003
  4.9000000e-003
  7.3000000e-003
 -1.2200000e-002
 -1.7100000e-002
 -4.8800000e-002
 -3.1700000e-002
  2.2000000e-002
  1.0500000e-001
  1.8310000e-001
  3.1980000e-001
  5.1030000e-001
  6.7630000e-001
  8.0080000e-001
  8.2030000e-001
  7.4710000e-001
  6.1040000e-001
  4.5900000e-001
  2.6370000e-001
  7.5700000e-002
 -4.8800000e-002
 -9.2800000e-002
 -8.7900000e-002
 -7.5700000e-002
 -1.0010000e-001
 -8.5400000e-002
 -9.0300000e-002
 -9.2800000e-002
 -9.5200000e-002
 -1.3670000e-001
 -1.7090000e-001
 -2.3930000e-001
  2.2950000e-001
  1.3281000e+000
  2.8882000e+000
  4.7729000e+000
  4.9976000e+000
  3.8184000e+000
  1.8872000e+000
 -2.5390000e-001
 -1.2354000e+000
 -9.7900000e-001
 -3.7350000e-001
 -6.8400000e-002
 -4.9000000e-003
  2.4000000e-003
  5.1300000e-002
  8.7900000e-002
  1.4890000e-001
  1.7820000e-001
  1.6360000e-001
  1.7090000e-001
  1.5870000e-001
  1.7820000e-001
  2.2460000e-001
  2.4900000e-001
  2.7830000e-001
  2.6860000e-001
  2.6370000e-001
  2.7590000e-001
  2.4900000e-001
  2.5390000e-001
  2.2220000e-001
  1.7820000e-001
  1.6110000e-001
  1.0740000e-001
  5.3700000e-002
 -3.6600000e-002
 -1.5870000e-001
 -2.7830000e-001
 -3.6380000e-001
 -3.6870000e-001
 -3.1250000e-001
 -2.0510000e-001
 -1.0500000e-001
 -3.6600000e-002
 -5.1300000e-002
 -1.0500000e-001
 -1.5870000e-001
 -2.2220000e-001
 -2.6860000e-001
 -2.9790000e-001
 -3.4670000e-001
 -3.6620000e-001
 -3.5400000e-001
 -3.3940000e-001
 -3.3200000e-001
 -3.1010000e-001
 -2.7100000e-001
 -2.4660000e-001
 -2.2950000e-001
 -2.3680000e-001
 -2.3440000e-001
 -2.6370000e-001
 -2.7100000e-001
 -2.9300000e-001
 -3.2230000e-001
 -3.2960000e-001
 -3.2960000e-001
 -3.1250000e-001
 -3.2710000e-001
 -3.4420000e-001
 -3.4420000e-001
 -3.7840000e-001
 -3.7350000e-001
 -3.8090000e-001
 -3.6380000e-001
 -3.2960000e-001
 -3.1980000e-001
 -3.1010000e-001
 -3.3690000e-001
 -3.2960000e-001
 -3.0520000e-001
 -2.7590000e-001
 -2.2950000e-001
 -1.5140000e-001
  4.9000000e-003
  2.0020000e-001
  3.5160000e-001
  4.9320000e-001
  4.8580000e-001
  4.1020000e-001
  2.5630000e-001
  6.1000000e-002
 -1.6360000e-001
 -3.7110000e-001
 -4.9320000e-001
 -5.5910000e-001
 -5.9810000e-001
 -6.5430000e-001
 -6.6410000e-001
 -6.9820000e-001
 -6.8600000e-001
 -7.1040000e-001
 -7.0800000e-001
 -7.2270000e-001
 -8.0080000e-001
 -7.3730000e-001
  4.6400000e-002
  1.2549000e+000
  3.0591000e+000
  4.6973000e+000
  4.3335000e+000
  2.5732000e+000
  4.7360000e-001
 -1.4111000e+000
 -1.9116000e+000
 -1.4160000e+000
 -9.0330000e-001
 -6.9340000e-001
 -6.1770000e-001
 -5.9570000e-001
 -5.6150000e-001
 -5.3220000e-001
 -5.1030000e-001
 -4.7850000e-001
 -4.2240000e-001
 -4.2240000e-001
 -3.8330000e-001
 -3.6620000e-001
 -3.5640000e-001
 -3.4420000e-001
 -3.4180000e-001
 -3.3200000e-001
 -3.1980000e-001
 -3.0760000e-001
 -3.0270000e-001
 -3.1490000e-001
 -3.0030000e-001
 -3.6130000e-001
 -3.8570000e-001
 -4.3700000e-001
 -5.3220000e-001
 -6.2740000e-001
 -7.4950000e-001
 -8.5450000e-001
 -9.2290000e-001
 -8.9110000e-001
 -8.1540000e-001
 -6.8600000e-001
 -6.1040000e-001
 -6.0550000e-001
 -6.2260000e-001
 -7.2750000e-001
 -7.8130000e-001
 -8.3250000e-001
 -8.9360000e-001
 -9.1310000e-001
 -9.3020000e-001
 -9.5460000e-001
 -9.4970000e-001
 -9.7170000e-001
 -9.7170000e-001
 -9.9120000e-001
 -1.0205000e+000
 -1.0352000e+000
 -1.0303000e+000
 -1.0522000e+000
 -1.0327000e+000
 -1.0327000e+000
 -1.0254000e+000
 -1.0400000e+000
 -1.0449000e+000
 -1.0547000e+000
 -1.0474000e+000
 -1.0254000e+000
 -1.0107000e+000
 -1.0083000e+000
 -9.9610000e-001
 -9.9850000e-001
 -9.9850000e-001
 -9.7170000e-001
 -9.4480000e-001
 -9.0580000e-001
 -8.3740000e-001
 -7.4460000e-001
 -5.6400000e-001
 -3.4910000e-001
 -1.8800000e-001
 -5.8600000e-002
 -6.5900000e-002
 -1.7820000e-001
 -3.3940000e-001
 -5.6150000e-001
 -7.9100000e-001
 -9.3750000e-001
 -1.0010000e+000
 -1.0229000e+000
 -1.0205000e+000
 -1.0303000e+000
 -1.0522000e+000
 -1.0693000e+000
 -1.0718000e+000
 -1.0815000e+000
 -1.0767000e+000
 -1.0718000e+000
 -1.1694000e+000
 -8.8870000e-001
  1.4160000e-001
  1.5918000e+000
  3.5327000e+000
  4.6802000e+000
  3.7134000e+000
  1.7700000e+000
 -4.1500000e-001
 -1.9165000e+000
 -2.0068000e+000
 -1.4307000e+000
 -1.0107000e+000
 -8.9110000e-001
 -8.5450000e-001
 -7.9830000e-001
 -7.6660000e-001
 -7.3000000e-001
 -6.9340000e-001
 -6.6410000e-001
 -6.2010000e-001
 -5.9810000e-001
 -5.5180000e-001
 -5.2490000e-001
 -5.1270000e-001
 -4.8580000e-001
 -4.9070000e-001
 -4.6140000e-001
 -4.6880000e-001
 -4.9070000e-001
 -4.8100000e-001
 -4.6880000e-001
 -4.7120000e-001
 -4.7120000e-001
 -5.0050000e-001
 -5.6150000e-001
 -6.2010000e-001
 -7.1290000e-001
 -7.9350000e-001
 -8.4720000e-001
 -8.8380000e-001
 -8.0080000e-001
 -6.9820000e-001
 -5.8110000e-001
 -4.9320000e-001
 -5.1510000e-001
 -5.7860000e-001
 -6.3480000e-001
 -7.0310000e-001
 -7.4220000e-001
 -7.5200000e-001
 -7.8370000e-001
 -7.7640000e-001
 -7.5440000e-001
 -7.4950000e-001
 -7.4950000e-001
 -7.5200000e-001
 -7.4710000e-001
 -7.6170000e-001
 -7.3730000e-001
 -7.2020000e-001
 -7.1780000e-001
 -7.1530000e-001
 -7.0560000e-001
 -6.9580000e-001
 -6.7630000e-001
 -6.7380000e-001
 -6.3230000e-001
 -6.2010000e-001
 -6.1040000e-001
 -6.0060000e-001
 -5.8350000e-001
 -5.8840000e-001
 -5.8110000e-001
 -5.8110000e-001
 -5.9810000e-001
 -5.9080000e-001
 -5.9330000e-001
 -5.6880000e-001
 -5.2250000e-001
 -5.0540000e-001
 -5.1030000e-001
 -5.1510000e-001
 -5.2730000e-001
 -5.4200000e-001
 -5.2000000e-001
 -4.9070000e-001
 -4.5900000e-001
 -3.9790000e-001
 -3.4670000e-001
 -2.8080000e-001
 -2.4660000e-001
 -8.7900000e-002
  1.0990000e-001
  2.6610000e-001
  4.1750000e-001
  4.2480000e-001
  3.1490000e-001
  1.5870000e-001
 -6.8400000e-002
 -3.0760000e-001
 -4.6140000e-001
 -5.8110000e-001
 -5.8110000e-001
 -5.8350000e-001
 -6.0300000e-001
 -6.2990000e-001
 -6.4700000e-001
 -6.3480000e-001
 -6.1770000e-001
 -5.9810000e-001
 -5.8840000e-001
 -6.3960000e-001
 -6.5920000e-001
 -6.5900000e-002
  1.0571000e+000
  2.7563000e+000
  4.6582000e+000
  4.9243000e+000
  3.4106000e+000
  1.4063000e+000
 -7.2270000e-001
 -1.6357000e+000
 -1.2915000e+000
 -6.9820000e-001
 -3.9060000e-001
 -2.9790000e-001
 -2.6120000e-001
 -2.2460000e-001
 -2.1970000e-001
 -1.9780000e-001
 -1.7580000e-001
 -1.6850000e-001
 -1.5870000e-001
 -1.3180000e-001
 -1.2210000e-001
 -1.0740000e-001
 -8.7900000e-002
 -7.3200000e-002
 -5.6200000e-002
 -2.4400000e-002
 -2.2000000e-002
 -1.9500000e-002
 -1.9500000e-002
 -5.8600000e-002
 -8.3000000e-002
 -1.1470000e-001
 -1.7820000e-001
 -2.2710000e-001
 -3.1250000e-001
 -4.2240000e-001
 -5.2980000e-001
 -6.1770000e-001
 -6.5190000e-001
 -5.8110000e-001
 -4.3700000e-001
 -2.9050000e-001
 -2.0020000e-001
 -1.8070000e-001
 -2.1000000e-001
 -2.7590000e-001
 -3.1010000e-001
 -3.3450000e-001
 -3.7350000e-001
 -4.0040000e-001
 -3.9550000e-001
 -4.1750000e-001
 -4.2240000e-001
 -4.3700000e-001
 -4.3950000e-001
 -4.3950000e-001
 -4.3210000e-001
 -4.3210000e-001
 -4.1990000e-001
 -4.0040000e-001
 -3.9060000e-001
 -3.7350000e-001
 -3.7350000e-001
 -3.8570000e-001
 -4.0530000e-001
 -4.1750000e-001
 -4.2720000e-001
 -4.3950000e-001
 -4.3210000e-001
 -4.2240000e-001
 -4.3210000e-001
 -4.2720000e-001
 -3.9790000e-001
 -3.5640000e-001
 -3.2230000e-001
 -2.8320000e-001
 -2.3190000e-001
 -1.7090000e-001
  1.9500000e-002
  2.1970000e-001
  3.8570000e-001
  5.3220000e-001
  5.1270000e-001
  4.1260000e-001
  2.2220000e-001
 -1.7100000e-002
 -2.6610000e-001
 -4.5650000e-001
 -5.7130000e-001
 -6.1040000e-001
 -6.0060000e-001
 -6.1280000e-001
 -6.3480000e-001
 -6.5190000e-001
 -6.7380000e-001
 -6.7630000e-001
 -7.0070000e-001
 -7.0310000e-001
 -8.0320000e-001
 -6.5430000e-001
  2.8080000e-001
  1.6333000e+000
  3.5278000e+000
  4.9829000e+000
  4.3188000e+000
  2.4438000e+000
  2.8320000e-001
 -1.4771000e+000
 -1.7944000e+000
 -1.2646000e+000
 -7.9100000e-001
 -6.2260000e-001
 -5.4930000e-001
 -5.0050000e-001
 -4.5410000e-001
 -3.8820000e-001
 -3.5890000e-001
 -3.1980000e-001
 -3.0270000e-001
 -3.0030000e-001
 -3.1980000e-001
 -3.3450000e-001
 -3.0520000e-001
 -2.7590000e-001
 -2.3190000e-001
 -2.1730000e-001
 -2.0510000e-001
 -1.8800000e-001
 -1.8800000e-001
 -1.8310000e-001
 -1.6110000e-001
 -1.7820000e-001
 -2.1240000e-001
 -2.6120000e-001
 -3.5400000e-001
 -4.6630000e-001
 -5.7370000e-001
 -6.6650000e-001
 -6.9340000e-001
 -6.5670000e-001
 -5.3710000e-001
 -4.3460000e-001
 -3.7600000e-001
 -3.8570000e-001
 -4.2720000e-001
 -4.9560000e-001
 -5.6640000e-001
 -6.0790000e-001
 -6.3720000e-001
 -6.5430000e-001
 -6.6160000e-001
 -6.6160000e-001
 -6.7140000e-001
 -6.6410000e-001
 -6.5920000e-001
 -6.6160000e-001
 -6.5190000e-001
 -6.6650000e-001
 -6.6160000e-001
 -6.5670000e-001
 -6.5190000e-001
 -6.3720000e-001
 -6.2500000e-001
 -6.2010000e-001
 -6.1040000e-001
 -6.1520000e-001
 -5.8840000e-001
 -5.8590000e-001
 -5.7130000e-001
 -5.2250000e-001
 -4.6880000e-001
 -3.8820000e-001
 -2.6370000e-001
 -1.6110000e-001
 -1.9500000e-002
  2.4410000e-001
  4.2240000e-001
  6.0060000e-001
  6.5190000e-001
  5.5660000e-001
  3.6130000e-001
  1.3180000e-001
 -1.2700000e-001
 -3.1250000e-001
 -4.1750000e-001
 -4.5900000e-001
 -4.4920000e-001
 -4.2480000e-001
 -4.6630000e-001
 -4.9320000e-001
 -5.2980000e-001
 -5.3470000e-001
 -5.3960000e-001
 -5.7130000e-001
 -6.6890000e-001
 -4.2720000e-001
  5.6640000e-001
  1.9873000e+000
  3.9429000e+000
  4.9976000e+000
  4.1528000e+000
  2.1777000e+000
 -3.6600000e-002
 -1.5967000e+000
 -1.6748000e+000
 -1.0791000e+000
 -6.5920000e-001
 -5.2250000e-001
 -4.6880000e-001
 -4.1990000e-001
 -3.5890000e-001
 -3.1490000e-001
 -2.9050000e-001
 -2.8810000e-001
 -2.7590000e-001
 -2.8560000e-001
 -2.7100000e-001
 -2.3680000e-001
 -1.7820000e-001
 -1.3920000e-001
 -1.2210000e-001
 -9.2800000e-002
 -9.5200000e-002
 -1.1470000e-001
 -8.5400000e-002
 -7.5700000e-002
 -1.0010000e-001
 -1.0250000e-001
 -1.4890000e-001
 -2.1730000e-001
 -2.8320000e-001
 -3.7350000e-001
 -4.6390000e-001
 -5.1030000e-001
 -5.2980000e-001
 -4.3950000e-001
 -2.9790000e-001
 -1.7090000e-001
 -8.3000000e-002
 -8.0600000e-002
 -1.4650000e-001
 -1.9040000e-001
 -2.2460000e-001
 -2.4900000e-001
 -2.5390000e-001
 -2.5150000e-001
 -2.7100000e-001
 -2.5630000e-001
 -2.4410000e-001
 -2.5390000e-001
 -2.1970000e-001
 -2.2460000e-001
 -2.0510000e-001
 -2.1000000e-001
 -2.1240000e-001
 -2.0020000e-001
 -1.9290000e-001
 -1.8070000e-001
 -1.5870000e-001
 -1.5140000e-001
 -1.4160000e-001
 -1.1720000e-001
 -1.1960000e-001
 -1.2940000e-001
 -1.2210000e-001
 -1.1470000e-001
 -4.1500000e-002
  4.6400000e-002
  1.9040000e-001
  4.2480000e-001
  6.1040000e-001
  8.4470000e-001
  9.7900000e-001
  9.6680000e-001
  8.0570000e-001
  4.9320000e-001
  1.6850000e-001
 -5.8600000e-002
 -2.1000000e-001
 -2.5150000e-001
 -2.5880000e-001
 -2.8560000e-001
 -3.1250000e-001
 -3.1740000e-001
 -3.3200000e-001
 -3.3940000e-001
 -3.3450000e-001
 -3.5890000e-001
 -4.5900000e-001
 -2.1000000e-001
  7.4460000e-001
  2.1094000e+000
  4.0308000e+000
  4.9976000e+000
  4.3799000e+000
  2.5269000e+000
  3.3690000e-001
 -1.2402000e+000
 -1.4331000e+000
 -8.9110000e-001
 -4.8100000e-001
 -3.4420000e-001
 -3.0520000e-001
 -2.6120000e-001
 -2.3440000e-001
 -1.9530000e-001
 -1.7090000e-001
 -1.5630000e-001
 -1.3430000e-001
 -9.5200000e-002
 -7.5700000e-002
 -3.9100000e-002
  7.3000000e-003
  2.4000000e-003
  4.9000000e-003
 -1.2200000e-002
 -2.6900000e-002
 -2.9300000e-002
 -3.4200000e-002
 -4.6400000e-002
 -3.6600000e-002
 -6.5900000e-002
 -9.0300000e-002
 -1.2940000e-001
 -2.1480000e-001
 -3.2230000e-001
 -4.4190000e-001
 -5.0780000e-001
 -5.0290000e-001
 -4.0280000e-001
 -2.5630000e-001
 -1.6600000e-001
 -1.2450000e-001
 -1.6850000e-001
 -2.5880000e-001
 -3.4180000e-001
 -4.1260000e-001
 -4.4190000e-001
 -4.5170000e-001
 -4.7850000e-001
 -4.8100000e-001
 -4.9560000e-001
 -5.1760000e-001
 -5.1030000e-001
 -5.3710000e-001
 -5.4930000e-001
 -5.3470000e-001
 -5.4930000e-001
 -5.3710000e-001
 -5.1510000e-001
 -5.2730000e-001
 -5.2000000e-001
 -5.0780000e-001
 -5.2000000e-001
 -5.0780000e-001
 -5.1760000e-001
 -5.2730000e-001
 -5.2980000e-001
 -5.2250000e-001
 -4.8830000e-001
 -4.7850000e-001
 -4.6880000e-001
 -4.5650000e-001
 -4.6390000e-001
 -4.3950000e-001
 -3.9310000e-001
 -3.4670000e-001
 -2.8560000e-001
 -2.1240000e-001
 -8.7900000e-002
  1.0740000e-001
  2.8320000e-001
  4.1020000e-001
  4.5900000e-001
  3.7110000e-001
  2.0750000e-001
 -1.7100000e-002
 -2.7100000e-001
 -4.9560000e-001
 -6.2010000e-001
 -6.8360000e-001
 -6.9820000e-001
 -7.2020000e-001
 -7.5200000e-001
 -7.7150000e-001
 -8.0810000e-001
 -8.2760000e-001
 -8.5690000e-001
 -8.8380000e-001
 -9.7170000e-001
 -9.5950000e-001
 -2.5390000e-001
  8.3500000e-001
  2.5854000e+000
  4.2798000e+000
  4.1602000e+000
  2.5366000e+000
  4.8100000e-001
 -1.5137000e+000
 -2.1851000e+000
 -1.7896000e+000
 -1.2891000e+000
 -1.0938000e+000
 -1.0791000e+000
 -1.0522000e+000
 -1.0278000e+000
 -9.9120000e-001
 -9.7900000e-001
 -9.4480000e-001
 -9.1800000e-001
 -9.1800000e-001
 -8.7160000e-001
 -8.4470000e-001
 -8.3740000e-001
 -8.2280000e-001
 -8.3500000e-001
 -8.3740000e-001
 -8.2520000e-001
 -8.3740000e-001
 -8.2760000e-001
 -8.2520000e-001
 -8.5210000e-001
 -8.6670000e-001
 -9.1060000e-001
 -9.6920000e-001
 -1.0352000e+000
 -1.1353000e+000
 -1.2109000e+000
 -1.3159000e+000
 -1.3599000e+000
 -1.3257000e+000
 -1.2329000e+000
 -1.0693000e+000
 -9.2770000e-001
 -8.6430000e-001
 -8.3740000e-001
 -8.9110000e-001
 -9.3510000e-001
 -9.6920000e-001
 -9.9850000e-001
 -1.0059000e+000
 -9.8630000e-001
 -9.6680000e-001
 -9.6920000e-001
 -9.5700000e-001
 -9.6680000e-001
 -9.6190000e-001
 -9.3990000e-001
 -9.3990000e-001
 -9.2770000e-001
 -9.1060000e-001
 -9.0090000e-001
 -8.9600000e-001
 -8.8130000e-001
 -8.7400000e-001
 -8.5940000e-001
 -8.5940000e-001
 -8.6670000e-001
 -8.7160000e-001
 -8.5690000e-001
 -8.2760000e-001
 -7.7880000e-001
 -7.1780000e-001
 -6.6410000e-001
 -5.7620000e-001
 -3.9060000e-001
 -1.4890000e-001
  2.4400000e-002
  1.6360000e-001
  1.4890000e-001
  3.9100000e-002
 -1.7580000e-001
 -4.1260000e-001
 -6.5920000e-001
 -8.4720000e-001
 -9.3020000e-001
 -9.5700000e-001
 -9.6190000e-001
 -9.7660000e-001
 -1.0010000e+000
 -1.0107000e+000
 -1.0132000e+000
 -1.0059000e+000
 -9.9370000e-001
 -9.9850000e-001
 -1.1108000e+000
 -8.9360000e-001
 -4.9000000e-003
  1.3159000e+000
  3.2129000e+000
  4.3921000e+000
  3.5254000e+000
  1.6797000e+000
 -4.5900000e-001
 -1.9556000e+000
 -2.0020000e+000
 -1.4185000e+000
 -9.8630000e-001
 -8.3250000e-001
 -7.7640000e-001
 -7.2270000e-001
 -6.9090000e-001
 -6.8360000e-001
 -6.5430000e-001
 -6.3960000e-001
 -6.1040000e-001
 -5.8350000e-001
 -5.5660000e-001
 -5.4200000e-001
 -4.9560000e-001
 -4.4190000e-001
 -3.9550000e-001
 -3.8820000e-001
 -3.9310000e-001
 -4.0280000e-001
 -3.9790000e-001
 -4.0530000e-001
 -4.1500000e-001
 -4.3210000e-001
 -4.9070000e-001
 -5.6400000e-001
 -6.5190000e-001
 -7.6660000e-001
 -8.7160000e-001
 -9.4730000e-001
 -9.4730000e-001
 -8.8380000e-001
 -7.4710000e-001
 -6.2260000e-001
 -5.8590000e-001
 -5.8350000e-001
 -6.5430000e-001
 -7.3240000e-001
 -7.8130000e-001
 -8.1300000e-001
 -8.2030000e-001
 -8.2030000e-001
 -8.1540000e-001
 -8.0320000e-001
 -7.9590000e-001
 -8.0080000e-001
 -8.0570000e-001
 -8.0080000e-001
 -8.2030000e-001
 -8.3010000e-001
 -8.2520000e-001
 -8.2760000e-001
 -8.1050000e-001
 -7.9350000e-001
 -7.8860000e-001
 -7.9350000e-001
 -7.7880000e-001
 -7.4460000e-001
 -6.9340000e-001
 -5.9810000e-001
 -5.1510000e-001
 -3.2960000e-001
 -8.7900000e-002
  1.5140000e-001
  3.9550000e-001
  4.7360000e-001
  4.1750000e-001
  1.9290000e-001
 -1.2940000e-001
 -4.2480000e-001
 -6.4210000e-001
 -7.3730000e-001
 -7.4950000e-001
 -7.4220000e-001
 -7.6900000e-001
 -7.9100000e-001
 -8.0810000e-001
 -7.9830000e-001
 -7.9830000e-001
 -7.7150000e-001
 -7.9830000e-001
 -9.3260000e-001
 -6.9090000e-001
  1.7580000e-001
  1.5503000e+000
  3.4766000e+000
  4.4263000e+000
  3.3691000e+000
  1.4941000e+000
 -6.7380000e-001
 -1.9897000e+000
 -1.8970000e+000
 -1.2769000e+000
 -9.0820000e-001
 -7.9350000e-001
 -7.5680000e-001
 -7.1290000e-001
 -6.8600000e-001
 -6.5920000e-001
 -6.4700000e-001
 -6.1770000e-001
 -5.8840000e-001
 -5.6400000e-001
 -5.4930000e-001
 -5.2980000e-001
 -5.1030000e-001
 -4.8100000e-001
 -4.6390000e-001
 -4.6140000e-001
 -4.5410000e-001
 -4.5650000e-001
 -4.4920000e-001
 -4.7360000e-001
 -4.9560000e-001
 -5.2490000e-001
 -5.7860000e-001
 -6.5430000e-001
 -7.3730000e-001
 -8.1540000e-001
 -9.1800000e-001
 -9.5460000e-001
 -9.1800000e-001
 -8.2280000e-001
 -6.7380000e-001
 -5.9080000e-001
 -5.3960000e-001
 -5.7860000e-001
 -6.4700000e-001
 -7.0070000e-001
 -7.1780000e-001
 -7.3490000e-001
 -7.6660000e-001
 -7.6420000e-001
 -7.8130000e-001
 -7.9590000e-001
 -7.9350000e-001
 -7.9350000e-001
 -7.7150000e-001
 -7.5440000e-001
 -7.2750000e-001
 -7.3730000e-001
 -7.3730000e-001
 -7.4220000e-001
 -7.2510000e-001
 -6.9580000e-001
 -6.1520000e-001
 -5.3220000e-001
 -3.8330000e-001
 -1.4650000e-001
  4.8800000e-002
  3.1010000e-001
  5.1030000e-001
  5.0540000e-001
  4.1260000e-001
  1.0740000e-001
 -2.5150000e-001
 -5.2490000e-001
 -7.2020000e-001
 -7.6900000e-001
 -7.8370000e-001
 -7.8130000e-001
 -8.0080000e-001
 -8.0080000e-001
 -8.0570000e-001
 -8.1300000e-001
 -8.1790000e-001
 -8.4720000e-001
 -1.0010000e+000
 -9.8140000e-001
 -3.2710000e-001
  7.3000000e-001
  2.5415000e+000
  4.0942000e+000
  3.7183000e+000
  2.1362000e+000
  9.0300000e-002
 -1.6699000e+000
 -2.0483000e+000
 -1.5527000e+000
 -1.0815000e+000
 -9.2290000e-001
 -8.8130000e-001
 -8.6670000e-001
 -8.2520000e-001
 -7.8610000e-001
 -7.6660000e-001
 -7.4950000e-001
 -7.3970000e-001
 -7.2020000e-001
 -6.9090000e-001
 -6.6650000e-001
 -6.3960000e-001
 -6.1770000e-001
 -5.8840000e-001
 -5.6880000e-001
 -5.5660000e-001
 -5.4930000e-001
 -5.5910000e-001
 -5.8110000e-001
 -5.8840000e-001
 -6.0550000e-001
 -6.4940000e-001
 -6.9580000e-001
 -7.8370000e-001
 -8.7160000e-001
 -9.4730000e-001
 -9.9370000e-001
 -9.8390000e-001
 -9.0580000e-001
 -7.9590000e-001
 -7.2020000e-001
 -6.8120000e-001
 -7.2750000e-001
 -8.0080000e-001
 -8.7890000e-001
 -9.2530000e-001
 -9.5210000e-001
 -9.6190000e-001
 -9.7900000e-001
 -9.9370000e-001
 -9.9850000e-001
 -9.9850000e-001
 -9.8880000e-001
 -9.9120000e-001
 -9.9370000e-001
 -1.0034000e+000
 -1.0083000e+000
 -1.0059000e+000
 -1.0059000e+000
 -1.0156000e+000
 -1.0083000e+000
 -1.0083000e+000
 -9.8880000e-001
 -9.7660000e-001
 -9.6920000e-001
 -9.3990000e-001
 -8.8130000e-001
 -7.9350000e-001
 -6.3960000e-001
 -3.8570000e-001
 -1.6850000e-001
  1.1470000e-001
  2.6120000e-001
  2.2950000e-001
  4.8800000e-002
 -2.8080000e-001
 -6.0550000e-001
 -8.6180000e-001
 -1.0132000e+000
 -1.0620000e+000
 -1.0767000e+000
 -1.0791000e+000
 -1.1084000e+000
 -1.1157000e+000
 -1.1304000e+000
 -1.1279000e+000
 -1.1304000e+000
 -1.1597000e+000
 -1.2891000e+000
 -1.1523000e+000
 -3.7600000e-001
  8.2280000e-001
  2.7026000e+000
  3.9771000e+000
  3.3203000e+000
  1.6089000e+000
 -4.8830000e-001
 -2.0483000e+000
 -2.2095000e+000
 -1.6479000e+000
 -1.2158000e+000
 -1.1011000e+000
 -1.0718000e+000
 -1.0498000e+000
 -1.0010000e+000
 -9.4240000e-001
 -9.2290000e-001
 -9.0580000e-001
 -8.7400000e-001
 -8.8870000e-001
 -8.7160000e-001
 -8.6910000e-001
 -8.4720000e-001
 -8.3250000e-001
 -8.0570000e-001
 -7.9830000e-001
 -7.8370000e-001
 -7.7880000e-001
 -7.8130000e-001
 -7.8130000e-001
 -7.9350000e-001
 -8.3010000e-001
 -8.6910000e-001
 -9.2530000e-001
 -9.9370000e-001
 -1.0864000e+000
 -1.1597000e+000
 -1.2231000e+000
 -1.2158000e+000
 -1.1133000e+000
 -9.7410000e-001
 -8.5690000e-001
 -8.2760000e-001
 -8.5690000e-001
 -9.4730000e-001
 -1.0254000e+000
 -1.0669000e+000
 -1.0962000e+000
 -1.1108000e+000
 -1.1255000e+000
 -1.1279000e+000
 -1.1206000e+000
 -1.1035000e+000
 -1.0913000e+000
 -1.0840000e+000
 -1.0767000e+000
 -1.0913000e+000
 -1.0889000e+000
 -1.0889000e+000
 -1.0889000e+000
 -1.0815000e+000
 -1.0669000e+000
 -1.0693000e+000
 -1.0425000e+000
 -9.9850000e-001
 -9.3020000e-001
 -8.4230000e-001
 -6.6410000e-001
 -4.0770000e-001
 -1.7090000e-001
  1.0990000e-001
  2.1000000e-001
  1.3180000e-001
 -1.0990000e-001
 -4.4190000e-001
 -7.6420000e-001
 -9.8880000e-001
 -1.1035000e+000
 -1.1230000e+000
 -1.1084000e+000
 -1.1060000e+000
 -1.1206000e+000
 -1.1255000e+000
 -1.1304000e+000
 -1.1401000e+000
 -1.1475000e+000
 -1.2305000e+000
 -1.3477000e+000
 -9.5700000e-001
 -9.0300000e-002
  1.4429000e+000
  3.3252000e+000
  3.7524000e+000
  2.5171000e+000
  6.2990000e-001
 -1.4185000e+000
 -2.3462000e+000
 -2.0532000e+000
 -1.4917000e+000
 -1.2012000e+000
 -1.1255000e+000
 -1.0791000e+000
 -1.0522000e+000
 -1.0303000e+000
 -9.8140000e-001
 -9.6440000e-001
 -9.3510000e-001
 -9.2290000e-001
 -9.0580000e-001
 -8.8870000e-001
 -8.5690000e-001
 -8.3980000e-001
 -8.1540000e-001
 -8.0320000e-001
 -7.8860000e-001
 -7.8130000e-001
 -7.7390000e-001
 -7.7640000e-001
 -7.7150000e-001
 -7.9350000e-001
 -8.2760000e-001
 -8.8130000e-001
 -9.6190000e-001
 -1.0498000e+000
 -1.1499000e+000
 -1.2231000e+000
 -1.2573000e+000
 -1.1987000e+000
 -1.0889000e+000
 -9.3260000e-001
 -8.5210000e-001
 -8.3740000e-001
 -9.0820000e-001
 -9.7900000e-001
 -1.0425000e+000
 -1.0693000e+000
 -1.0791000e+000
 -1.1035000e+000
 -1.1230000e+000
 -1.1353000e+000
 -1.1304000e+000
 -1.1230000e+000
 -1.1230000e+000
 -1.1182000e+000
 -1.1206000e+000
 -1.1255000e+000
 -1.1279000e+000
 -1.1157000e+000
 -1.0913000e+000
 -1.0181000e+000
 -9.6440000e-001
 -8.2520000e-001
 -6.0790000e-001
 -3.9790000e-001
 -1.2700000e-001
  7.3200000e-002
  7.5700000e-002
 -5.1300000e-002
 -3.3450000e-001
 -6.8600000e-001
 -9.5700000e-001
 -1.1084000e+000
 -1.1621000e+000
 -1.1694000e+000
 -1.1694000e+000
 -1.1792000e+000
 -1.1865000e+000
 -1.1743000e+000
 -1.1694000e+000
 -1.1694000e+000
 -1.1963000e+000
 -1.3818000e+000
 -1.3208000e+000
 -6.2500000e-001
  5.9080000e-001
  2.5073000e+000
  3.6694000e+000
  2.9443000e+000
  1.2476000e+000
 -8.3250000e-001
 -2.1777000e+000
 -2.1558000e+000
 -1.5698000e+000
 -1.1792000e+000
 -1.0669000e+000
 -1.0327000e+000
 -9.9120000e-001
 -9.5950000e-001
 -9.3510000e-001
 -9.0820000e-001
 -8.8380000e-001
 -8.5690000e-001
 -8.2280000e-001
 -8.0320000e-001
 -7.7150000e-001
 -7.4950000e-001
 -7.2750000e-001
 -7.2270000e-001
 -7.0560000e-001
 -6.9580000e-001
 -6.7870000e-001
 -6.7870000e-001
 -6.8360000e-001
 -7.1530000e-001
 -7.4710000e-001
 -7.9590000e-001
 -8.5450000e-001
 -9.4480000e-001
 -1.0376000e+000
 -1.1206000e+000
 -1.1353000e+000
 -1.0718000e+000
 -9.5700000e-001
 -8.3250000e-001
 -7.4460000e-001
 -7.3730000e-001
 -7.9100000e-001
 -8.4720000e-001
 -8.9600000e-001
 -9.2040000e-001
 -9.3990000e-001
 -9.5210000e-001
 -9.6190000e-001
 -9.6920000e-001
 -9.5460000e-001
 -9.5210000e-001
 -9.4730000e-001
 -9.2530000e-001
 -9.2290000e-001
 -9.1060000e-001
 -8.9840000e-001
 -8.8870000e-001
 -8.4230000e-001
 -7.9350000e-001
 -7.1040000e-001
 -6.1280000e-001
 -3.9550000e-001
 -1.5140000e-001
  8.0600000e-002
  3.2960000e-001
  4.1020000e-001
  3.5640000e-001
  1.1960000e-001
 -2.0750000e-001
 -5.2730000e-001
 -7.3000000e-001
 -8.0570000e-001
 -8.0080000e-001
 -7.9830000e-001
 -8.0570000e-001
 -8.1540000e-001
 -8.2280000e-001
 -8.2280000e-001
 -8.3250000e-001
 -8.3500000e-001
 -9.4970000e-001
 -1.0132000e+000
 -4.7120000e-001
  4.8100000e-001
  2.2021000e+000
  3.9209000e+000
  3.8672000e+000
  2.4536000e+000
  4.6140000e-001
 -1.3818000e+000
 -1.9067000e+000
 -1.4575000e+000
 -9.3260000e-001
 -7.2750000e-001
 -6.7870000e-001
 -6.4940000e-001
 -6.1520000e-001
 -5.6640000e-001
 -5.4690000e-001
 -5.2000000e-001
 -4.9320000e-001
 -4.7120000e-001
 -4.5170000e-001
 -4.4680000e-001
 -4.1750000e-001
 -3.8330000e-001
 -3.5160000e-001
 -3.3690000e-001
 -3.2960000e-001
 -3.2960000e-001
 -3.2710000e-001
 -3.4420000e-001
 -3.6130000e-001
 -3.8570000e-001
 -4.2240000e-001
 -4.6630000e-001
 -5.4930000e-001
 -6.4210000e-001
 -7.2750000e-001
 -7.4220000e-001
 -7.2020000e-001
 -5.8350000e-001
 -4.5410000e-001
 -3.6130000e-001
 -3.1250000e-001
 -3.4670000e-001
 -4.4430000e-001
 -4.8830000e-001
 -5.2490000e-001
 -5.7130000e-001
 -5.6640000e-001
 -5.8350000e-001
 -5.9330000e-001
 -5.8350000e-001
 -5.8110000e-001
 -5.6400000e-001
 -5.5180000e-001
 -5.5910000e-001
 -5.3710000e-001
 -5.1270000e-001
 -5.4690000e-001
 -5.3710000e-001
 -5.3470000e-001
 -5.2730000e-001
 -5.3710000e-001
 -5.2980000e-001
 -5.1510000e-001
 -5.2490000e-001
 -4.9800000e-001
 -4.7360000e-001
 -4.1260000e-001
 -3.7840000e-001
 -3.1010000e-001
 -2.1730000e-001
 -9.0300000e-002
  1.4160000e-001
  4.0280000e-001
  5.8590000e-001
  7.1290000e-001
  6.8600000e-001
  5.4930000e-001
  3.1010000e-001
  8.5400000e-002
 -1.7580000e-001
 -3.5640000e-001
 -4.2480000e-001
 -4.2720000e-001
 -4.0040000e-001
 -3.6130000e-001
 -3.4180000e-001
 -3.7840000e-001
 -4.0040000e-001
 -4.2480000e-001
 -4.5900000e-001
 -5.1030000e-001
 -5.5910000e-001
 -7.0800000e-002
  8.8870000e-001
  2.4658000e+000
  4.2993000e+000
  4.6387000e+000
  3.3228000e+000
  1.3965000e+000
 -6.4700000e-001
 -1.5723000e+000
 -1.3013000e+000
 -7.4710000e-001
 -4.6140000e-001
 -4.2480000e-001
 -4.1750000e-001
 -3.9060000e-001
 -3.5640000e-001
 -3.3200000e-001
 -3.0270000e-001
 -2.8320000e-001
 -2.5390000e-001
 -2.3440000e-001
 -2.3440000e-001
 -2.0510000e-001
 -2.0260000e-001
 -1.8070000e-001
 -1.7330000e-001
 -1.3920000e-001
 -1.5140000e-001
 -1.5380000e-001
 -1.7580000e-001
 -2.0260000e-001
 -2.3680000e-001
 -2.6370000e-001
 -3.2230000e-001
 -3.6870000e-001
 -4.4680000e-001
 -5.1270000e-001
 -5.5420000e-001
 -5.6400000e-001
 -4.8830000e-001
 -3.5160000e-001
 -2.1240000e-001
 -1.1230000e-001
 -8.5400000e-002
 -1.4650000e-001
 -2.1730000e-001
 -2.8320000e-001
 -3.4180000e-001
 -3.5890000e-001
 -3.5640000e-001
 -3.5640000e-001
 -3.3940000e-001
 -3.3200000e-001
 -3.4910000e-001
 -3.5640000e-001
 -3.4670000e-001
 -3.6380000e-001
 -3.7110000e-001
 -3.7840000e-001
 -4.1750000e-001
 -4.0280000e-001
 -3.9060000e-001
 -3.6620000e-001
 -3.3450000e-001
 -2.7100000e-001
 -2.1240000e-001
 -1.4400000e-001
 -2.6900000e-002
  1.8310000e-001
  4.1500000e-001
  6.0060000e-001
  7.2750000e-001
  6.7630000e-001
  5.4690000e-001
  3.2710000e-001
  7.5700000e-002
 -1.4890000e-001
 -3.3940000e-001
 -4.1020000e-001
 -4.3700000e-001
 -4.5900000e-001
 -4.5410000e-001
 -4.7360000e-001
 -4.7120000e-001
 -4.6390000e-001
 -4.5170000e-001
 -4.2720000e-001
 -4.8100000e-001
 -5.9810000e-001
 -2.1000000e-001
  6.6890000e-001
  2.2217000e+000
  4.0918000e+000
  4.4702000e+000
  3.2642000e+000
  1.3916000e+000
 -6.1770000e-001
 -1.4990000e+000
 -1.1670000e+000
 -6.1770000e-001
 -3.5640000e-001
 -2.7590000e-001
 -2.4900000e-001
 -1.7090000e-001
 -1.1720000e-001
 -8.0600000e-002
 -2.9300000e-002
 -1.4600000e-002
  2.4000000e-003
  2.4400000e-002
  2.9300000e-002
  3.4200000e-002
  7.3200000e-002
  8.0600000e-002
  1.1470000e-001
  1.3430000e-001
  1.1470000e-001
  1.3670000e-001
  1.3430000e-001
  1.0740000e-001
  8.3000000e-002
  1.9500000e-002
 -4.3900000e-002
 -1.1960000e-001
 -1.6600000e-001
 -2.6860000e-001
 -3.2960000e-001
 -3.7350000e-001
 -3.1250000e-001
 -2.1240000e-001
 -9.0300000e-002
 -2.6900000e-002
 -6.3500000e-002
 -1.3180000e-001
 -2.0020000e-001
 -2.5880000e-001
 -2.9050000e-001
 -3.4420000e-001
 -3.4670000e-001
 -3.7350000e-001
 -3.3940000e-001
 -2.9540000e-001
 -2.7830000e-001
 -2.5390000e-001
 -2.7590000e-001
 -2.7100000e-001
 -2.6860000e-001
 -2.6370000e-001
 -2.2710000e-001
 -1.7090000e-001
 -8.0600000e-002
  4.6400000e-002
  2.6370000e-001
  5.1510000e-001
  7.3240000e-001
  9.6920000e-001
  1.0596000e+000
  1.0205000e+000
  8.4960000e-001
  5.7130000e-001
  2.8080000e-001
  1.0010000e-001
  3.6600000e-002
  6.5900000e-002
  7.3200000e-002
  7.0800000e-002
  3.9100000e-002
  0.0000000e+000
  9.8000000e-003
  2.9300000e-002
 -4.9000000e-003
 -1.0990000e-001
 -1.9780000e-001
  3.1010000e-001
  1.2793000e+000
  2.9419000e+000
  4.6826000e+000
  4.6460000e+000
  3.2788000e+000
  1.3306000e+000
 -5.3710000e-001
 -1.1621000e+000
 -7.3730000e-001
 -1.9780000e-001
  3.4200000e-002
  1.2450000e-001
  1.6110000e-001
  1.5630000e-001
  1.7330000e-001
  2.0260000e-001
  2.2460000e-001
  2.5150000e-001
  2.9540000e-001
  3.2470000e-001
  3.5400000e-001
  4.5170000e-001
  4.6630000e-001
  5.1030000e-001
  5.1760000e-001
  4.8340000e-001
  4.8340000e-001
  4.9800000e-001
  5.2980000e-001
  5.3710000e-001
  5.3710000e-001
  4.9320000e-001
  4.1990000e-001
  3.4670000e-001
  2.5630000e-001
  1.6600000e-001
  1.2210000e-001
  1.4160000e-001
  2.4410000e-001
  3.6620000e-001
  4.4430000e-001
  4.7610000e-001
  4.1500000e-001
  4.0040000e-001
  3.5890000e-001
  3.8570000e-001
  3.8570000e-001
  3.5160000e-001
  2.6370000e-001
  1.7090000e-001
  1.1470000e-001
  1.1960000e-001
  1.6360000e-001
  2.5150000e-001
  2.2950000e-001
  1.9530000e-001
  1.5380000e-001
  1.1230000e-001
  1.0500000e-001
  1.4160000e-001
  1.7580000e-001
  2.1730000e-001
  2.7100000e-001
  2.9540000e-001
  2.9300000e-001
  3.1250000e-001
  3.6380000e-001
  4.5650000e-001
  5.1760000e-001
  7.2510000e-001
  9.8140000e-001
  1.1841000e+000
  1.4063000e+000
  1.4746000e+000
  1.3525000e+000
  1.1621000e+000
  8.9840000e-001
  6.7870000e-001
  5.1510000e-001
  4.4190000e-001
  4.4920000e-001
  4.7610000e-001
  4.9320000e-001
  4.7610000e-001
  4.5900000e-001
  4.2720000e-001
  4.3460000e-001
  4.2480000e-001
  3.8570000e-001
  3.9550000e-001
  1.0107000e+000
  2.0288000e+000
  3.7183000e+000
  4.9976000e+000
  4.9976000e+000
  3.5815000e+000
  1.5381000e+000
 -1.9040000e-001
 -6.0790000e-001
 -1.2210000e-001
  3.5890000e-001
  5.4200000e-001
  5.4200000e-001
  5.4690000e-001
  5.7370000e-001
  5.7620000e-001
  6.0550000e-001
  6.2990000e-001
  6.7140000e-001
  7.3000000e-001
  7.7880000e-001
  8.5450000e-001
  8.5690000e-001
  8.2760000e-001
  7.5200000e-001
  6.9580000e-001
  6.5430000e-001
  6.4450000e-001
  6.2740000e-001
  5.8110000e-001
  5.4200000e-001
  5.2490000e-001
  4.6630000e-001
  4.5650000e-001
  4.0280000e-001
  3.2960000e-001
  2.6370000e-001
  1.2940000e-001
  1.1960000e-001
  8.3000000e-002
  2.4660000e-001
  3.8570000e-001
  5.1760000e-001
  5.9330000e-001
  5.5420000e-001
  4.9320000e-001
  4.3950000e-001
  3.0760000e-001
  3.1740000e-001
  2.6860000e-001
  2.8320000e-001
  3.3450000e-001
  2.0260000e-001
 -2.9300000e-002
 -2.2220000e-001
 -3.5160000e-001
 -2.3680000e-001
  7.5700000e-002
  2.5390000e-001
  3.8570000e-001
  3.8330000e-001
  2.9050000e-001
  2.7100000e-001
  3.0520000e-001
  3.3940000e-001
  3.3200000e-001
  3.9550000e-001
  4.5410000e-001
  5.2000000e-001
  6.1040000e-001
  7.9100000e-001
  9.8140000e-001
  1.1597000e+000
  1.2500000e+000
  1.1182000e+000
  9.9610000e-001
  7.7640000e-001
  5.4690000e-001
  2.9300000e-001
  2.0750000e-001
  1.2210000e-001
  1.4160000e-001
  2.2950000e-001
  1.9780000e-001
  2.0750000e-001
  2.1000000e-001
  1.5140000e-001
  1.8070000e-001
  9.2800000e-002
 -1.0010000e-001
 -1.1960000e-001
  3.7600000e-001
  1.4111000e+000
  2.9785000e+000
  4.6899000e+000
  4.5654000e+000
  3.2300000e+000
  1.4868000e+000
 -2.1480000e-001
 -7.4950000e-001
 -4.1750000e-001
  2.4000000e-003
  1.2700000e-001
  1.8310000e-001
  1.8800000e-001
  2.0020000e-001
  1.6850000e-001
  2.2950000e-001
  2.8320000e-001
  2.5150000e-001
  3.8330000e-001
  4.0040000e-001
  5.1030000e-001
  5.3220000e-001
  4.3700000e-001
  4.8340000e-001
  3.1740000e-001
  4.1500000e-001
  4.9070000e-001
  5.7620000e-001
  6.2740000e-001
  5.9570000e-001
  4.9070000e-001
  3.7350000e-001
  3.1250000e-001
  2.6860000e-001
  2.7830000e-001
  2.6610000e-001
  1.5140000e-001
  1.0250000e-001
  2.0750000e-001
  2.4660000e-001
  4.1260000e-001
  4.7120000e-001
  4.8100000e-001
  4.1260000e-001
  2.7830000e-001
  3.0270000e-001
  1.6110000e-001
  1.9780000e-001
  2.7830000e-001
  2.2950000e-001
  2.7340000e-001
  1.4650000e-001
  9.0300000e-002
  8.5400000e-002
  9.7700000e-002
  2.2950000e-001
  2.7590000e-001
  2.3680000e-001
  1.4650000e-001
  1.0500000e-001
  2.2000000e-002
  6.3500000e-002
  9.0300000e-002
  2.5390000e-001
  3.4420000e-001
  3.2470000e-001
  3.1490000e-001
  2.4410000e-001
  2.0510000e-001
  2.7340000e-001
  3.9310000e-001
  4.5900000e-001
  6.5920000e-001
  8.6670000e-001
  1.0669000e+000
  1.1060000e+000
  1.1084000e+000
  8.4960000e-001
  6.2990000e-001
  4.8580000e-001
  2.8080000e-001
  3.5400000e-001
  2.1480000e-001
  1.0500000e-001
  1.6110000e-001
 -4.3900000e-002
  3.1700000e-002
  3.9100000e-002
  8.0600000e-002
  5.6200000e-002
  7.8100000e-002
  2.9300000e-002
  1.0740000e-001
  9.0820000e-001
  2.0679000e+000
  3.6353000e+000
  4.6729000e+000
  3.7817000e+000
  2.2144000e+000
  3.1250000e-001
 -8.3980000e-001
 -9.6440000e-001
 -4.3700000e-001
 -1.6600000e-001
 -1.0010000e-001
 -9.0300000e-002
 -1.2200000e-002
  9.8000000e-003
  1.0500000e-001
  2.1240000e-001
  2.5630000e-001
  3.4180000e-001
  3.2470000e-001
  3.8330000e-001
  2.7340000e-001
  3.3690000e-001
  3.7840000e-001
  3.7350000e-001
  5.6400000e-001
  5.4930000e-001
  8.0080000e-001
  5.8110000e-001
  5.2250000e-001
  3.5160000e-001
  2.9300000e-001
  4.3700000e-001
  3.8570000e-001
  4.0770000e-001
  2.4170000e-001
  5.6200000e-002
 -6.1000000e-002
 -1.0250000e-001
  1.9500000e-002
  6.5900000e-002
  2.7830000e-001
  3.7110000e-001
  3.4180000e-001
  2.0020000e-001
  1.6360000e-001
  1.4650000e-001
  6.3500000e-002
  8.0600000e-002
  9.5200000e-002
  1.2200000e-002
  1.1960000e-001
  1.0010000e-001
  1.0740000e-001
  9.2800000e-002
  5.3700000e-002
  2.4660000e-001
  1.8070000e-001
  2.5880000e-001
  2.9050000e-001
  2.8560000e-001
  2.4900000e-001
  2.3440000e-001
  2.2220000e-001
  1.7090000e-001
  3.1740000e-001
  5.5180000e-001
  5.8590000e-001
  7.0560000e-001
  4.9560000e-001
  6.1770000e-001
  6.6410000e-001
  1.0571000e+000
  1.4404000e+000
  1.4185000e+000
  1.3477000e+000
  1.1157000e+000
  8.3010000e-001
  7.0310000e-001
  6.8120000e-001
  5.4930000e-001
  4.6880000e-001
  9.5200000e-002
  1.4600000e-002
 -3.9100000e-002
  1.6600000e-001
  6.1000000e-002
  4.3460000e-001
  2.2710000e-001
  2.0260000e-001
  1.2700000e-001
 -2.4400000e-002
  7.3200000e-002
  1.0205000e+000
  2.2852000e+000
  3.5327000e+000
  4.9976000e+000
  4.0039000e+000
  2.4878000e+000
  8.3740000e-001
 -5.8350000e-001
 -5.8350000e-001
 -1.0250000e-001
  2.6610000e-001
  1.8550000e-001
  1.7090000e-001
  4.1750000e-001
  5.3470000e-001
  3.9550000e-001
  5.2000000e-001
  3.8090000e-001
  3.5400000e-001
  3.4910000e-001
  4.4920000e-001
  4.8100000e-001
  5.1030000e-001
  3.7840000e-001
  4.2720000e-001
  5.2490000e-001
  5.4690000e-001
  8.3980000e-001
  6.8600000e-001
  9.7170000e-001
  5.9810000e-001
  5.8840000e-001
  7.3490000e-001
  4.6630000e-001
  5.2000000e-001
  3.6620000e-001
  5.0780000e-001
  2.5880000e-001
  4.1020000e-001
  3.1010000e-001
  7.6420000e-001
  3.6620000e-001
  8.6910000e-001
  6.7380000e-001
  5.8350000e-001
  4.7850000e-001
  4.8580000e-001
  3.4420000e-001
  4.6390000e-001
  2.3680000e-001
  5.1030000e-001
  1.8800000e-001
  3.4910000e-001
  3.8570000e-001
  3.2470000e-001
  2.1970000e-001
  3.9310000e-001
  3.9550000e-001
  4.1260000e-001
  6.1770000e-001
  5.8590000e-001
  6.8600000e-001
  6.6650000e-001
  7.5200000e-001
  6.1040000e-001
  6.5430000e-001
  6.7870000e-001
  7.8370000e-001
  5.6400000e-001
  6.4450000e-001
  7.2270000e-001
  9.0330000e-001
  1.2231000e+000
  1.6626000e+000
  1.6699000e+000
  1.7676000e+000
  1.5649000e+000
  1.5015000e+000
  1.2598000e+000
  1.0425000e+000
  9.1060000e-001
  7.6420000e-001
  8.7650000e-001
  7.0310000e-001
  6.7630000e-001
  5.0290000e-001
  6.2010000e-001
  5.7860000e-001
  5.4930000e-001
  5.7370000e-001
  4.6140000e-001
  7.0070000e-001
  6.4940000e-001
  1.6284000e+000
  2.4707000e+000
  3.9917000e+000
  4.9976000e+000
  4.4922000e+000
  3.0737000e+000
  1.2061000e+000
 -1.9290000e-001
 -3.0520000e-001
  2.7340000e-001
  6.3230000e-001
  6.8360000e-001
  7.9590000e-001
  8.1540000e-001
  1.0669000e+000
  1.0547000e+000
  1.1499000e+000
  1.0498000e+000
  9.7410000e-001
  1.0571000e+000
  1.0815000e+000
  1.0327000e+000
  1.0596000e+000
  1.2109000e+000
  1.3208000e+000
  1.3428000e+000
  1.3550000e+000
  1.2915000e+000
  1.2061000e+000
  1.2549000e+000
  1.1865000e+000
  1.1768000e+000
  1.2134000e+000
  1.0864000e+000
  1.0864000e+000
  9.5210000e-001
  8.3740000e-001
  7.5440000e-001
  7.8130000e-001
  8.6670000e-001
  9.4480000e-001
  1.0059000e+000
  9.7660000e-001
  9.1310000e-001
  8.3500000e-001
  8.9360000e-001
  8.2760000e-001
  9.5210000e-001
  8.3740000e-001
  8.8130000e-001
  7.9350000e-001
  7.8860000e-001
  6.6890000e-001
  7.2020000e-001
  6.6890000e-001
  6.5670000e-001
  6.3720000e-001
  6.6160000e-001
  6.9340000e-001
  7.7390000e-001
  7.7640000e-001
  7.0070000e-001
  6.6160000e-001
  6.4450000e-001
  6.1520000e-001
  7.5440000e-001
  7.6660000e-001
  8.7890000e-001
  1.0718000e+000
  1.1914000e+000
  1.4673000e+000
  1.5576000e+000
  1.7310000e+000
  1.6528000e+000
  1.6040000e+000
  1.4453000e+000
  1.1914000e+000
  1.0449000e+000
  8.0570000e-001
  6.9820000e-001
  6.1770000e-001
  6.3230000e-001
  5.3960000e-001
  6.4210000e-001
  5.8590000e-001
  6.1280000e-001
  5.9810000e-001
  6.0060000e-001
  4.7850000e-001
  5.1510000e-001
  1.2207000e+000
  2.1924000e+000
  3.7671000e+000
  4.9976000e+000
  4.8853000e+000
  3.4668000e+000
  1.6968000e+000
  1.5630000e-001
 -1.8550000e-001
  2.1000000e-001
  6.4940000e-001
  8.0320000e-001
  9.0330000e-001
  9.4730000e-001
  9.5950000e-001
  1.0010000e+000
  1.0132000e+000
  1.0571000e+000
  1.1182000e+000
  1.0938000e+000
  1.0596000e+000
  9.8880000e-001
  1.0498000e+000
  1.0669000e+000
  1.1475000e+000
  1.1499000e+000
  1.1450000e+000
  1.1108000e+000
  1.1353000e+000
  1.2305000e+000
  1.2329000e+000
  1.2329000e+000
  1.2012000e+000
  1.0791000e+000
  9.9850000e-001
  9.2040000e-001
  8.0320000e-001
  7.5680000e-001
  7.3970000e-001
  7.8860000e-001
  9.2770000e-001
  9.8630000e-001
  1.0278000e+000
  9.6680000e-001
  8.7890000e-001
  7.8860000e-001
  7.6900000e-001
  7.7640000e-001
  7.4950000e-001
  7.5930000e-001
  7.3000000e-001
  7.2510000e-001
  7.5440000e-001
  7.5440000e-001
  7.8370000e-001
  7.7390000e-001
  7.6420000e-001
  7.2020000e-001
  7.1780000e-001
  7.0310000e-001
  6.9580000e-001
  7.6420000e-001
  7.5200000e-001
  8.3010000e-001
  8.6180000e-001
  9.3990000e-001
  9.5700000e-001
  1.0938000e+000
  1.2524000e+000
  1.4355000e+000
  1.6992000e+000
  1.8628000e+000
  1.8970000e+000
  1.8140000e+000
  1.5967000e+000
  1.2915000e+000
  1.0742000e+000
  9.3990000e-001
  8.7650000e-001
  8.9360000e-001
  8.7160000e-001
  8.7160000e-001
  8.3250000e-001
  8.2030000e-001
  7.5930000e-001
  7.4220000e-001
  6.5670000e-001
  5.3710000e-001
  8.9840000e-001
  1.8018000e+000
  3.1299000e+000
  4.8828000e+000
  4.9976000e+000
  4.2725000e+000
  2.6221000e+000
  7.5200000e-001
 -1.1960000e-001
  1.1230000e-001
  6.0300000e-001
  8.5210000e-001
  8.8380000e-001
  8.9360000e-001
  9.3260000e-001
  9.6680000e-001
  1.0181000e+000
  1.0327000e+000
  1.0425000e+000
  1.0791000e+000
  1.1255000e+000
  1.1865000e+000
  1.2378000e+000
  1.2598000e+000
  1.2720000e+000
  1.3013000e+000
  1.3208000e+000
  1.3721000e+000
  1.3965000e+000
  1.4087000e+000
  1.4038000e+000
  1.3550000e+000
  1.2549000e+000
  1.2036000e+000
  1.1206000e+000
  1.0449000e+000
  1.0205000e+000
  9.6920000e-001
  9.8140000e-001
  1.0669000e+000
  1.1816000e+000
  1.2769000e+000
  1.3135000e+000
  1.2598000e+000
  1.1816000e+000
  1.1108000e+000
  1.0327000e+000
  1.0205000e+000
  9.9120000e-001
  9.8140000e-001
  9.7660000e-001
  9.9370000e-001
  1.0229000e+000
  1.0522000e+000
  1.1182000e+000
  1.1353000e+000
  1.1694000e+000
  1.1987000e+000
  1.1743000e+000
  1.1865000e+000
  1.2109000e+000
  1.2354000e+000
  1.2769000e+000
  1.2598000e+000
  1.2378000e+000
  1.2378000e+000
  1.2573000e+000
  1.3452000e+000
  1.4868000e+000
  1.6406000e+000
  1.8335000e+000
  2.0410000e+000
  2.2559000e+000
  2.3315000e+000
  2.2754000e+000
  2.0483000e+000
  1.7358000e+000
  1.4502000e+000
  1.2622000e+000
  1.1792000e+000
  1.1670000e+000
  1.1353000e+000
  1.1133000e+000
  1.0547000e+000
  1.0449000e+000
  1.0010000e+000
  1.0229000e+000
  9.8630000e-001
  8.6910000e-001
  9.4730000e-001
  1.7383000e+000
  2.9053000e+000
  4.6826000e+000
  4.9976000e+000
  4.9976000e+000
  3.4937000e+000
  1.5283000e+000
  8.0600000e-002
 -4.9000000e-003
  5.3220000e-001
  9.0580000e-001
  1.0498000e+000
  1.0815000e+000
  1.0742000e+000
  1.0693000e+000
  1.0327000e+000
  1.0767000e+000
  1.1304000e+000
  1.1548000e+000
  1.2622000e+000
  1.2793000e+000
  1.2891000e+000
  1.3208000e+000
  1.3184000e+000
  1.2891000e+000
  1.2769000e+000
  1.2842000e+000
  1.2769000e+000
  1.3086000e+000
  1.3403000e+000
  1.3086000e+000
  1.2891000e+000
  1.2109000e+000
  1.1523000e+000
  1.0620000e+000
  1.0181000e+000
  9.4730000e-001
  9.2290000e-001
  9.4240000e-001
  1.0254000e+000
  1.1084000e+000
  1.1890000e+000
  1.2109000e+000
  1.1572000e+000
  1.0962000e+000
  1.0229000e+000
  9.7170000e-001
  8.9840000e-001
  8.5940000e-001
  8.3980000e-001
  8.1050000e-001
  8.1050000e-001
  8.1540000e-001
  8.4230000e-001
  8.7400000e-001
  8.8620000e-001
  8.9110000e-001
  8.8870000e-001
  8.9840000e-001
  9.0330000e-001
  9.1310000e-001
  9.0090000e-001
  9.2290000e-001
  9.1800000e-001
  9.2040000e-001
  9.2530000e-001
  9.0090000e-001
  8.9600000e-001
  8.9840000e-001
  9.2040000e-001
  9.8630000e-001
  1.0132000e+000
  1.0864000e+000
  1.1646000e+000
  1.3477000e+000
  1.5552000e+000
  1.7334000e+000
  1.8994000e+000
  1.8970000e+000
  1.8188000e+000
  1.6602000e+000
  1.4307000e+000
  1.2158000e+000
  1.0449000e+000
  9.3260000e-001
  8.6430000e-001
  8.3500000e-001
  8.1050000e-001
  7.8370000e-001
  7.6170000e-001
  7.9350000e-001
  8.1300000e-001
  8.3010000e-001
  8.2520000e-001
  7.4950000e-001
  1.1816000e+000
  2.1362000e+000
  3.5571000e+000
  4.9976000e+000
  4.9976000e+000
  4.2529000e+000
  2.4805000e+000
  5.7860000e-001
 -2.5390000e-001
  1.2200000e-002
  4.8830000e-001
  7.5680000e-001
  8.5690000e-001
  8.9600000e-001
  9.8390000e-001
  1.0107000e+000
  1.0425000e+000
  1.0645000e+000
  1.0767000e+000
  1.0840000e+000
  1.0889000e+000
  1.1182000e+000
  1.1328000e+000
  1.1499000e+000
  1.1548000e+000
  1.1646000e+000
  1.1401000e+000
  1.1353000e+000
  1.1304000e+000
  1.1279000e+000
  1.1255000e+000
  1.1279000e+000
  1.1060000e+000
  1.0791000e+000
  1.0278000e+000
  9.5700000e-001
  9.0580000e-001
  8.2280000e-001
  7.8860000e-001
  8.3500000e-001
  9.1800000e-001
  1.0205000e+000
  1.0571000e+000
  1.0400000e+000
  9.6440000e-001
  8.7890000e-001
  8.2280000e-001
  7.6170000e-001
  7.5930000e-001
  7.4460000e-001
  7.6900000e-001
  7.6170000e-001
  7.8370000e-001
  8.1050000e-001
  8.3500000e-001
  8.7650000e-001
  8.7400000e-001
  8.8620000e-001
  8.7160000e-001
  8.9360000e-001
  9.0090000e-001
  9.1060000e-001
  8.9360000e-001
  8.9840000e-001
  8.8870000e-001
  9.0580000e-001
  9.4730000e-001
  1.0083000e+000
  1.0742000e+000
  1.1353000e+000
  1.2622000e+000
  1.4966000e+000
  1.6846000e+000
  1.8823000e+000
  1.9482000e+000
  1.8604000e+000
  1.6626000e+000
  1.3867000e+000
  1.1133000e+000
  9.0820000e-001
  7.9100000e-001
  7.7640000e-001
  7.9350000e-001
  8.2760000e-001
  8.3250000e-001
  8.2030000e-001
  8.1790000e-001
  7.8860000e-001
  7.7880000e-001
  7.3240000e-001
  6.4700000e-001
  1.1035000e+000
  2.0410000e+000
  3.5181000e+000
  4.9976000e+000
  4.9976000e+000
  4.0234000e+000
  2.2339000e+000
  3.7600000e-001
 -2.9540000e-001
  6.8400000e-002
  5.6400000e-001
  7.8370000e-001
  8.3740000e-001
  8.6670000e-001
  9.1800000e-001
  9.9610000e-001
  1.0693000e+000
  1.1523000e+000
  1.2231000e+000
  1.2793000e+000
  1.2744000e+000
  1.2500000e+000
  1.2329000e+000
  1.2134000e+000
  1.2378000e+000
  1.2695000e+000
  1.2988000e+000
  1.3501000e+000
  1.3647000e+000
  1.3843000e+000
  1.3989000e+000
  1.3672000e+000
  1.3184000e+000
  1.2549000e+000
  1.1914000e+000
  1.0815000e+000
  9.8630000e-001
  9.1310000e-001
  9.1550000e-001
  1.0132000e+000
  1.1572000e+000
  1.2598000e+000
  1.2769000e+000
  1.2134000e+000
  1.1377000e+000
  1.0449000e+000
  1.0107000e+000
  9.6440000e-001
  9.6190000e-001
  9.3990000e-001
  9.4970000e-001
  9.5460000e-001
  9.6190000e-001
  9.6190000e-001
  9.8390000e-001
  9.7900000e-001
  9.9370000e-001
  1.0107000e+000
  1.0107000e+000
  1.0278000e+000
  1.0278000e+000
  1.0327000e+000
  1.0303000e+000
  1.0498000e+000
  1.0620000e+000
  1.0986000e+000
  1.1890000e+000
  1.2451000e+000
  1.4160000e+000
  1.6577000e+000
  1.8530000e+000
  2.0996000e+000
  2.2217000e+000
  2.1631000e+000
  1.9873000e+000
  1.7090000e+000
  1.4038000e+000
  1.1987000e+000
  1.0791000e+000
  1.0645000e+000
  1.0669000e+000
  1.0693000e+000
  1.0303000e+000
  1.0156000e+000
  1.0156000e+000
  1.0229000e+000
  1.0229000e+000
  9.3750000e-001
  8.4960000e-001
  1.3672000e+000
  2.3633000e+000
  3.9282000e+000
  4.9976000e+000
  4.9976000e+000
  4.0137000e+000
  2.1167000e+000
  3.3690000e-001
 -1.8070000e-001
  2.1480000e-001
  7.1040000e-001
  8.9110000e-001
  9.2040000e-001
  9.1310000e-001
  9.3990000e-001
  9.5460000e-001
  9.7170000e-001
  1.0425000e+000
  1.0840000e+000
  1.1304000e+000
  1.1353000e+000
  1.1475000e+000
  1.1133000e+000
  1.1353000e+000
  1.1548000e+000
  1.1572000e+000
  1.1450000e+000
  1.1401000e+000
  1.0986000e+000
  1.0962000e+000
  1.0742000e+000
  1.0742000e+000
  1.0547000e+000
  1.0156000e+000
  9.3990000e-001
  8.2030000e-001
  7.2020000e-001
  6.5190000e-001
  6.3230000e-001
  7.0070000e-001
  8.1790000e-001
  9.0090000e-001
  9.3020000e-001
  8.9110000e-001
  8.1050000e-001
  7.4710000e-001
  7.1290000e-001
  6.8120000e-001
  6.5670000e-001
  6.5430000e-001
  6.2500000e-001
  6.2990000e-001
  6.4700000e-001
  6.5920000e-001
  6.6160000e-001
  6.5920000e-001
  6.6650000e-001
  6.5190000e-001
  6.3960000e-001
  6.3230000e-001
  6.1040000e-001
  5.9570000e-001
  6.1280000e-001
  6.0300000e-001
  6.2260000e-001
  6.2990000e-001
  6.4940000e-001
  6.8120000e-001
  7.3240000e-001
  8.1050000e-001
  9.2040000e-001
  1.1035000e+000
  1.3330000e+000
  1.5356000e+000
  1.6992000e+000
  1.7456000e+000
  1.6675000e+000
  1.4917000e+000
  1.2280000e+000
  9.5700000e-001
  7.3970000e-001
  6.0300000e-001
  5.5660000e-001
  5.3220000e-001
  5.0290000e-001
  4.7850000e-001
  4.5410000e-001
  4.5650000e-001
  4.3700000e-001
  4.4430000e-001
  4.2240000e-001
  3.1250000e-001
  4.3460000e-001
  1.2378000e+000
  2.3779000e+000
  4.0503000e+000
  4.9976000e+000
  4.3872000e+000
  2.7271000e+000
  8.3500000e-001
 -5.3710000e-001
 -6.0790000e-001
 -9.0300000e-002
  2.7340000e-001
  3.8570000e-001
  4.0770000e-001
  4.1500000e-001
  4.2970000e-001
  4.3700000e-001
  4.6140000e-001
  4.9320000e-001
  5.1510000e-001
  5.4690000e-001
  5.8110000e-001
  6.1280000e-001
  6.5670000e-001
  7.1780000e-001
  7.4460000e-001
  7.6900000e-001
  7.8130000e-001
  7.7640000e-001
  7.6900000e-001
  7.4950000e-001
  7.2750000e-001
  6.9820000e-001
  6.4940000e-001
  6.0060000e-001
  4.8830000e-001
  3.7350000e-001
  2.9540000e-001
  2.5150000e-001
  3.3450000e-001
  4.9070000e-001
  6.3720000e-001
  7.5440000e-001
  7.9830000e-001
  7.4950000e-001
  6.7630000e-001
  5.9810000e-001
  5.1270000e-001
  4.8100000e-001
  4.6390000e-001
  4.5900000e-001
  4.9560000e-001
  4.9070000e-001
  4.9800000e-001
  5.2490000e-001
  5.4440000e-001
  5.5660000e-001
  5.7860000e-001
  5.5910000e-001
  5.4930000e-001
  6.0790000e-001
  6.6410000e-001
  7.2510000e-001
  7.3000000e-001
  7.1040000e-001
  6.7630000e-001
  7.0800000e-001
  6.9340000e-001
  7.5200000e-001
  7.8370000e-001
  8.6180000e-001
  1.0620000e+000
  1.2817000e+000
  1.4502000e+000
  1.5674000e+000
  1.5186000e+000
  1.3843000e+000
  1.1963000e+000
  9.4730000e-001
  7.5680000e-001
  6.1280000e-001
  5.4930000e-001
  5.3960000e-001
  5.7370000e-001
  5.7860000e-001
  5.8590000e-001
  5.7130000e-001
  5.4690000e-001
  4.8580000e-001
  4.5410000e-001
  3.8570000e-001
  3.9060000e-001
  1.0205000e+000
  2.0337000e+000
  3.6060000e+000
  4.9976000e+000
  4.9976000e+000
  3.6499000e+000
  1.8213000e+000
  1.0250000e-001
 -4.1260000e-001
 -2.6900000e-002
  4.4190000e-001
  5.9570000e-001
  6.1040000e-001
  6.3720000e-001
  7.2270000e-001
  7.8610000e-001
  8.4720000e-001
  8.5450000e-001
  8.3250000e-001
  8.4960000e-001
  8.7160000e-001
  9.2290000e-001
  9.4480000e-001
  9.5700000e-001
  9.7660000e-001
  1.0083000e+000
  1.0449000e+000
  1.0669000e+000
  1.0791000e+000
  1.0327000e+000
  1.0010000e+000
  9.7170000e-001
  9.2770000e-001
  8.8130000e-001
  8.1050000e-001
  7.3730000e-001
  6.5670000e-001
  6.2500000e-001
  6.5430000e-001
  7.1530000e-001
  8.5210000e-001
  9.2770000e-001
  9.6190000e-001
  9.1060000e-001
  8.3250000e-001
  7.8610000e-001
  7.3000000e-001
  7.0310000e-001
  7.0800000e-001
  6.8360000e-001
  6.8850000e-001
  6.8120000e-001
  6.7870000e-001
  6.8850000e-001
  6.8600000e-001
  7.0560000e-001
  7.4220000e-001
  7.6420000e-001
  7.8130000e-001
  7.8370000e-001
  7.5930000e-001
  7.2750000e-001
  7.0800000e-001
  6.8850000e-001
  7.3490000e-001
  8.0570000e-001
  8.9360000e-001
  9.7410000e-001
  1.0522000e+000
  1.2280000e+000
  1.4526000e+000
  1.6406000e+000
  1.8066000e+000
  1.7896000e+000
  1.6724000e+000
  1.4526000e+000
  1.1987000e+000
  9.4240000e-001
  7.6660000e-001
  6.8360000e-001
  6.7380000e-001
  6.8850000e-001
  6.7870000e-001
  6.8850000e-001
  6.8360000e-001
  6.8850000e-001
  6.7630000e-001
  6.5430000e-001
  5.0290000e-001
  5.0780000e-001
  1.2134000e+000
  2.2754000e+000
  4.0112000e+000
  4.9976000e+000
  4.7656000e+000
  3.2373000e+000
  1.2988000e+000
 -1.7580000e-001
 -3.4420000e-001
  1.2450000e-001
  5.1510000e-001
  6.4700000e-001
  6.8360000e-001
  7.2750000e-001
  7.7640000e-001
  8.1540000e-001
  8.7890000e-001
  9.2770000e-001
  9.6920000e-001
  1.0034000e+000
  1.0059000e+000
  9.8880000e-001
  9.6190000e-001
  9.3260000e-001
  9.2290000e-001
  9.2290000e-001
  9.3750000e-001
  9.3020000e-001
  9.3510000e-001
  9.3990000e-001
  9.2290000e-001
  8.9110000e-001
  8.5940000e-001
  7.8370000e-001
  6.9090000e-001
  6.0060000e-001
  5.1510000e-001
  4.7360000e-001
  5.0290000e-001
  6.1520000e-001
  7.4460000e-001
  8.5450000e-001
  8.8130000e-001
  8.0570000e-001
  7.0070000e-001
  6.0550000e-001
  5.5420000e-001
  5.3220000e-001
  5.4200000e-001
  5.3960000e-001
  5.6150000e-001
  5.7130000e-001
  5.7620000e-001
  5.5180000e-001
  5.4200000e-001
  5.5180000e-001
  5.6150000e-001
  5.7620000e-001
  6.3230000e-001
  7.0800000e-001
  7.9590000e-001
  9.8630000e-001
  1.1938000e+000
  1.3525000e+000
  1.5430000e+000
  1.6382000e+000
  1.5991000e+000
  1.4404000e+000
  1.1523000e+000
  8.4230000e-001
  6.1040000e-001
  5.1030000e-001
  4.9070000e-001
  5.0050000e-001
  5.0540000e-001
  4.9800000e-001
  4.8580000e-001
  4.7120000e-001
  4.7360000e-001
  4.6140000e-001
  3.3940000e-001
  2.1240000e-001
  6.7870000e-001
  1.5967000e+000
  3.2202000e+000
  4.8901000e+000
  4.7412000e+000
  3.4326000e+000
  1.5698000e+000
 -1.0500000e-001
 -5.1760000e-001
 -5.3700000e-002
  3.9060000e-001
  5.6880000e-001
  6.0060000e-001
  6.4940000e-001
  7.0310000e-001
  7.4710000e-001
  7.9350000e-001
  8.0810000e-001
  8.5690000e-001
  8.4960000e-001
  8.6910000e-001
  8.7400000e-001
  8.8130000e-001
  8.8380000e-001
  9.0090000e-001
  9.0090000e-001
  9.3750000e-001
  9.6920000e-001
  9.7410000e-001
  9.5950000e-001
  9.3990000e-001
  8.9360000e-001
  8.5210000e-001
  7.8610000e-001
  7.1530000e-001
  6.0060000e-001
  5.0290000e-001
  4.8580000e-001
  5.3470000e-001
  6.4700000e-001
  7.5200000e-001
  7.8370000e-001
  7.3000000e-001
  6.2990000e-001
  5.4440000e-001
  5.0540000e-001
  4.9320000e-001
  4.9070000e-001
  4.7610000e-001
  4.6630000e-001
  4.5170000e-001
  4.4680000e-001
  4.5170000e-001
  4.4190000e-001
  4.4430000e-001
  4.4190000e-001
  4.3700000e-001
  4.6390000e-001
  4.6390000e-001
  4.6880000e-001
  4.7120000e-001
  4.5410000e-001
  4.6390000e-001
  4.8100000e-001
  4.9800000e-001
  5.1270000e-001
  5.2490000e-001
  5.6880000e-001
  6.1280000e-001
  7.0800000e-001
  9.1310000e-001
  1.1426000e+000
  1.3110000e+000
  1.4526000e+000
  1.4258000e+000
  1.3354000e+000
  1.1353000e+000
  9.3020000e-001
  7.0560000e-001
  5.0780000e-001
  4.1750000e-001
  3.8330000e-001
  3.8090000e-001
  3.8820000e-001
  3.6870000e-001
  3.6620000e-001
  3.7600000e-001
  3.8090000e-001
  3.5890000e-001
  3.3690000e-001
  2.1000000e-001
  4.0040000e-001
  1.2305000e+000
  2.4414000e+000
  4.1528000e+000
  4.9976000e+000
  4.2407000e+000
  2.6001000e+000
  6.6160000e-001
 -5.9570000e-001
 -5.5910000e-001
 -4.6400000e-002
  2.8810000e-001
  3.8330000e-001
  4.0530000e-001
  4.4430000e-001
  4.8100000e-001
  4.8830000e-001
  5.1510000e-001
  5.3220000e-001
  5.5660000e-001
  5.7620000e-001
  5.8590000e-001
  6.3480000e-001
  6.5430000e-001
  6.8600000e-001
  6.8360000e-001
  6.7380000e-001
  6.7140000e-001
  6.8600000e-001
  7.0310000e-001
  7.3730000e-001
  7.0560000e-001
  6.5920000e-001
  5.8590000e-001
  4.9560000e-001
  4.3210000e-001
  3.4670000e-001
  3.0270000e-001
  2.7340000e-001
  3.2470000e-001
  4.1260000e-001
  5.3470000e-001
  6.1280000e-001
  6.6410000e-001
  6.2990000e-001
  5.4930000e-001
  4.9070000e-001
  4.2240000e-001
  3.9060000e-001
  3.7600000e-001
  3.5160000e-001
  3.3690000e-001
  3.1980000e-001
  3.2710000e-001
  3.5400000e-001
  3.4910000e-001
  3.3940000e-001
  3.3450000e-001
  3.2230000e-001
  3.2710000e-001
  3.1740000e-001
  3.2470000e-001
  3.2960000e-001
  3.3940000e-001
  3.4910000e-001
  3.3690000e-001
  3.0270000e-001
  3.1980000e-001
  3.3200000e-001
  3.5890000e-001
  3.8820000e-001
  3.7600000e-001
  4.0770000e-001
  4.3700000e-001
  4.9560000e-001
  5.6880000e-001
  6.7380000e-001
  8.8130000e-001
  1.1060000e+000
  1.2598000e+000
  1.3867000e+000
  1.3452000e+000
  1.2598000e+000
  1.1084000e+000
  9.1800000e-001
  6.9820000e-001
  4.9800000e-001
  3.7110000e-001
  3.2470000e-001
  3.2960000e-001
  3.3940000e-001
  3.4180000e-001
  3.4420000e-001
  3.4910000e-001
  3.5890000e-001
  3.4910000e-001
  3.2710000e-001
  1.9530000e-001
  3.8330000e-001
  1.2378000e+000
  2.4438000e+000
  4.1870000e+000
  4.9976000e+000
  4.0991000e+000
  2.4316000e+000
  4.9070000e-001
 -7.0560000e-001
 -6.3720000e-001
 -1.2210000e-001
  1.6600000e-001
  2.3680000e-001
  2.4660000e-001
  2.8080000e-001
  3.2470000e-001
  3.5400000e-001
  3.6130000e-001
  3.6870000e-001
  3.9790000e-001
  4.1020000e-001
  3.6620000e-001
  1.7330000e-001
  2.3680000e-001
  2.9300000e-002
  1.0740000e-001
  1.1470000e-001
  2.2460000e-001
  4.7850000e-001
  5.6150000e-001
  6.5190000e-001
  6.0550000e-001
  3.8330000e-001
  3.3940000e-001
  3.1010000e-001
  2.2460000e-001
  1.0250000e-001
  1.9500000e-002
 -5.8600000e-002
 -1.4600000e-002
  9.5200000e-002
  1.9530000e-001
  3.1740000e-001
  3.9550000e-001
  3.3200000e-001
  3.2470000e-001
  3.2470000e-001
  2.3440000e-001
  2.7100000e-001
  1.9780000e-001
  2.7340000e-001
  1.9530000e-001
  2.8810000e-001
  2.6370000e-001
  2.9300000e-001
  2.9300000e-001
  3.1740000e-001
  2.8320000e-001
  3.2230000e-001
  3.4420000e-001
  3.8570000e-001
  3.8330000e-001
  3.1980000e-001
  3.1010000e-001
  2.5880000e-001
  2.8560000e-001
  3.4910000e-001
  3.6620000e-001
  4.6390000e-001
  4.8100000e-001
  5.5910000e-001
  7.6660000e-001
  9.5700000e-001
  1.1597000e+000
  1.3721000e+000
  1.3379000e+000
  1.2329000e+000
  1.2256000e+000
  9.7900000e-001
  7.6170000e-001
  5.0050000e-001
  5.3960000e-001
  5.2980000e-001
  5.7130000e-001
  7.3240000e-001
  5.1510000e-001
  4.4430000e-001
  4.6390000e-001
  3.4180000e-001
  3.4910000e-001
  3.8570000e-001
  3.7840000e-001
  4.6390000e-001
  1.1279000e+000
  2.1387000e+000
  3.9868000e+000
  4.9976000e+000
  4.3237000e+000
  2.8540000e+000
  7.8130000e-001
 -6.1280000e-001
 -7.2020000e-001
 -1.4400000e-001
  1.5870000e-001
  2.8810000e-001
  3.1740000e-001
  3.4180000e-001
  3.6380000e-001
  4.1500000e-001
  4.1990000e-001
  4.4190000e-001
  4.8830000e-001
  5.1270000e-001
  5.2730000e-001
  5.6400000e-001
  5.7620000e-001
  5.4200000e-001
  5.7860000e-001
  6.0790000e-001
  6.0060000e-001
  6.4210000e-001
  6.2990000e-001
  6.2500000e-001
  6.1280000e-001
  6.1520000e-001
  5.6880000e-001
  4.4190000e-001
  3.7350000e-001
  2.2220000e-001
  1.2940000e-001
  8.5400000e-002
 -1.9500000e-002
  1.8800000e-001
  3.1250000e-001
  4.2480000e-001
  4.6880000e-001
  3.8570000e-001
  2.9790000e-001
  1.6600000e-001
  1.0990000e-001
  5.6200000e-002
 -1.3180000e-001
  8.5400000e-002
  1.5630000e-001
 -2.4000000e-003
  1.7100000e-002
 -2.9300000e-001
 -3.7350000e-001
 -2.6120000e-001
 -1.8550000e-001
 -1.6600000e-001
 -1.5380000e-001
 -2.4170000e-001
 -3.1740000e-001
 -4.1500000e-001
 -3.4180000e-001
 -3.4180000e-001
 -2.1970000e-001
 -1.7330000e-001
 -2.2950000e-001
 -6.8400000e-002
 -1.8070000e-001
 -2.1000000e-001
 -2.1000000e-001
 -2.9790000e-001
 -2.1480000e-001
 -5.6200000e-002
  2.0260000e-001
  4.6140000e-001
  5.7620000e-001
  6.6160000e-001
  6.9580000e-001
  4.7360000e-001
  3.1250000e-001
  1.7090000e-001
 -1.6360000e-001
 -2.8810000e-001
 -3.6130000e-001
 -4.4190000e-001
 -3.3940000e-001
 -3.7110000e-001
 -3.8820000e-001
 -3.8330000e-001
 -5.1760000e-001
 -3.7350000e-001
 -4.7360000e-001
 -3.7600000e-001
 -5.1270000e-001
 -4.9000000e-003
  8.3740000e-001
  2.1704000e+000
  3.9819000e+000
  4.4092000e+000
  3.2397000e+000
  1.4844000e+000
 -3.2960000e-001
 -1.3306000e+000
 -1.0425000e+000
 -5.6880000e-001
 -3.1010000e-001
 -2.9050000e-001
 -1.7090000e-001
 -1.0740000e-001
 -3.4200000e-002
  4.3900000e-002
 -5.6200000e-002
  2.0260000e-001
  5.8600000e-002
  7.3000000e-003
  0.0000000e+000
 -3.6600000e-002
  4.3900000e-002
  1.2940000e-001
  2.3190000e-001
  2.4660000e-001
  2.2220000e-001
  3.4910000e-001
  4.4680000e-001
  3.9310000e-001
  2.2950000e-001
  7.0800000e-002
 -6.5900000e-002
 -1.3180000e-001
 -1.5140000e-001
 -1.3180000e-001
 -3.2710000e-001
 -3.0030000e-001
 -2.6860000e-001
 -1.2700000e-001
  6.1000000e-002
  1.6600000e-001
  2.3930000e-001
  2.3440000e-001
  1.5630000e-001
  1.0010000e-001
  1.4600000e-002
  8.3000000e-002
  3.1700000e-002
  8.5400000e-002
  3.4200000e-002
  3.9100000e-002
  1.1720000e-001
  2.1730000e-001
  1.6360000e-001
  2.1240000e-001
  2.4410000e-001
  2.1730000e-001
  2.6120000e-001
  2.9300000e-001
  2.3680000e-001
  2.6860000e-001
  3.7600000e-001
  3.1490000e-001
  3.4180000e-001
  2.6610000e-001
  3.2960000e-001
  2.9790000e-001
  4.6140000e-001
  4.1260000e-001
  4.4680000e-001
  3.6380000e-001
  3.4670000e-001
  3.2710000e-001
  3.5890000e-001
  3.7840000e-001
  5.0290000e-001
  5.4690000e-001
  5.4200000e-001
  6.1770000e-001
  5.5660000e-001
  5.1510000e-001
  5.2490000e-001
  4.8580000e-001
  6.3720000e-001
  6.2260000e-001
  9.1060000e-001
  1.1475000e+000
  1.2671000e+000
  1.3574000e+000
  1.3867000e+000
  1.2451000e+000
  1.1572000e+000
  1.0327000e+000
  8.8620000e-001
  7.3970000e-001
  5.6400000e-001
  6.2500000e-001
  3.6870000e-001
  4.3950000e-001
  3.2960000e-001
  3.4420000e-001
  4.2970000e-001
  4.2240000e-001
  4.6390000e-001
  4.2240000e-001
  4.1260000e-001
  4.2720000e-001
  2.4660000e-001
  5.2490000e-001
  1.5649000e+000
  2.8516000e+000
  4.7314000e+000
  4.9976000e+000
  3.9941000e+000
  2.2754000e+000
  2.9050000e-001
 -7.3730000e-001
 -4.4920000e-001
  1.1470000e-001
  4.0770000e-001
  4.6880000e-001
  6.5430000e-001
  6.8850000e-001
  7.5440000e-001
  7.8130000e-001
  7.2510000e-001
  7.3240000e-001
  7.6420000e-001
  8.6180000e-001
  1.0229000e+000
  9.9610000e-001
  1.0132000e+000
  9.4480000e-001
  9.3990000e-001
  9.9120000e-001
  9.3510000e-001
  9.6920000e-001
  9.3260000e-001
  9.2530000e-001
  8.6430000e-001
  8.0320000e-001
  7.7390000e-001
  6.6890000e-001
  6.2740000e-001
  5.4200000e-001
  4.2970000e-001
  4.1500000e-001
  3.7110000e-001
  6.1520000e-001
  7.3000000e-001
  8.3740000e-001
  8.1300000e-001
  8.9840000e-001
  7.1530000e-001
  7.2020000e-001
  6.3720000e-001
  4.3700000e-001
  4.1020000e-001
  5.1510000e-001
  4.9800000e-001
  5.7370000e-001
  4.8340000e-001
  5.6400000e-001
  5.2490000e-001
  5.6400000e-001
  6.5670000e-001
  6.2740000e-001
  6.5920000e-001
  6.6890000e-001
  6.3480000e-001
  6.0060000e-001
  5.7130000e-001
  5.3470000e-001
  5.0780000e-001
  5.4200000e-001
  6.5190000e-001
  7.5680000e-001
  7.6170000e-001
  6.7870000e-001
  6.8600000e-001
  4.7850000e-001
  6.1040000e-001
  5.9810000e-001
  6.8120000e-001
  6.2260000e-001
  5.9330000e-001
  5.6880000e-001
  5.1760000e-001
  5.4440000e-001
  5.0780000e-001
  4.4430000e-001
  5.3220000e-001
  6.0300000e-001
  6.0550000e-001
  5.9080000e-001
  4.1500000e-001
  3.7350000e-001
  3.7350000e-001
  4.8100000e-001
  6.7380000e-001
  6.8360000e-001
  6.9820000e-001
  8.3740000e-001
  9.0330000e-001
  1.0425000e+000
  1.1011000e+000
  1.0205000e+000
  9.0090000e-001
  7.8370000e-001
  6.0300000e-001
  4.4920000e-001
  2.3930000e-001
  1.0990000e-001
  9.2800000e-002
  2.0510000e-001
  2.5630000e-001
  3.6380000e-001
  4.4190000e-001
  3.0520000e-001
  3.2470000e-001
  3.4180000e-001
  2.8810000e-001
  3.7110000e-001
  3.2230000e-001
  9.6440000e-001
  1.8604000e+000
  3.4229000e+000
  4.9976000e+000
  4.9976000e+000
  3.6084000e+000
  1.8701000e+000
  8.3000000e-002
 -5.0540000e-001
 -5.8600000e-002
  4.6140000e-001
  6.7630000e-001
  8.2280000e-001
  8.4470000e-001
  8.8130000e-001
  8.0570000e-001
  8.2520000e-001
  8.7890000e-001
  9.7660000e-001
  1.0840000e+000
  1.1694000e+000
  1.2085000e+000
  1.0889000e+000
  1.0254000e+000
  9.2290000e-001
  9.2040000e-001
  9.7660000e-001
  1.0132000e+000
  1.0498000e+000
  9.9370000e-001
  9.9120000e-001
  9.3260000e-001
  9.2290000e-001
  8.9840000e-001
  8.3250000e-001
  8.0810000e-001
  7.3490000e-001
  7.0070000e-001
  6.0300000e-001
  5.9570000e-001
  6.2260000e-001
  6.5920000e-001
  7.7150000e-001
  8.8130000e-001
  9.5460000e-001
  9.2040000e-001
  9.3020000e-001
  8.7890000e-001
  8.7400000e-001
  9.3260000e-001
  9.7170000e-001
  9.6190000e-001
  1.0815000e+000
  1.0864000e+000
  1.0718000e+000
  1.1230000e+000
  9.4730000e-001
  1.0034000e+000
  9.6920000e-001
  1.0425000e+000
  1.0449000e+000
  1.1304000e+000
  1.0693000e+000
  1.0986000e+000
  1.0889000e+000
  1.1304000e+000
  1.1865000e+000
  1.2256000e+000
  1.3281000e+000
  1.3721000e+000
  1.4233000e+000
  1.4331000e+000
  1.4697000e+000
  1.3867000e+000
  1.3477000e+000
  1.3770000e+000
  1.3892000e+000
  1.5112000e+000
  1.5625000e+000
  1.5601000e+000
  1.5845000e+000
  1.5405000e+000
  1.6138000e+000
  1.5356000e+000
  1.5356000e+000
  1.5161000e+000
  1.4917000e+000
  1.4917000e+000
  1.5234000e+000
  1.5186000e+000
  1.5967000e+000
  1.7017000e+000
  1.7505000e+000
  1.8286000e+000
  1.9263000e+000
  2.0972000e+000
  2.3291000e+000
  2.4902000e+000
  2.5464000e+000
  2.4487000e+000
  2.2339000e+000
  2.0386000e+000
  1.8604000e+000
  1.6357000e+000
  1.5674000e+000
  1.4966000e+000
  1.4551000e+000
  1.4380000e+000
  1.4307000e+000
  1.3916000e+000
  1.3843000e+000
  1.3525000e+000
  1.3281000e+000
  1.3501000e+000
  1.3550000e+000
  1.2012000e+000
  1.2817000e+000
  1.9556000e+000
  2.9004000e+000
  4.5313000e+000
  4.9976000e+000
  4.9976000e+000
  3.8672000e+000
  2.0410000e+000
  5.6880000e-001
  3.8570000e-001
  8.9600000e-001
  1.2476000e+000
  1.4526000e+000
  1.4185000e+000
  1.4307000e+000
  1.5088000e+000
  1.5625000e+000
  1.6089000e+000
  1.6504000e+000
  1.6772000e+000
  1.7017000e+000
  1.7017000e+000
  1.7578000e+000
  1.7725000e+000
  1.7944000e+000
  1.8018000e+000
  1.7773000e+000
  1.8506000e+000
  1.7676000e+000
  1.7212000e+000
  1.6187000e+000
  1.6357000e+000
  1.6431000e+000
  1.6772000e+000
  1.6406000e+000
  1.5674000e+000
  1.4624000e+000
  1.3696000e+000
  1.2598000e+000
  1.1816000e+000
  1.1523000e+000
  1.2476000e+000
  1.3770000e+000
  1.5430000e+000
  1.6113000e+000
  1.5894000e+000
  1.4941000e+000
  1.3916000e+000
  1.3135000e+000
  1.2964000e+000
  1.2891000e+000
  1.2842000e+000
  1.2622000e+000
  1.2476000e+000
  1.2427000e+000
  1.2524000e+000
  1.2769000e+000
  1.2915000e+000
  1.3062000e+000
  1.3013000e+000
  1.2720000e+000
  1.2549000e+000
  1.2476000e+000
  1.2280000e+000
  1.2500000e+000
  1.2500000e+000
  1.2402000e+000
  1.2427000e+000
  1.2280000e+000
  1.2451000e+000
  1.2207000e+000
  1.2134000e+000
  1.2305000e+000
  1.2451000e+000
  1.2646000e+000
  1.2598000e+000
  1.2061000e+000
  1.1475000e+000
  1.1108000e+000
  1.0986000e+000
  1.1035000e+000
  1.1523000e+000
  1.1938000e+000
  1.2207000e+000
  1.2695000e+000
  1.3477000e+000
  1.5430000e+000
  1.7529000e+000
  1.9238000e+000
  2.0288000e+000
  1.9580000e+000
  1.8433000e+000
  1.6309000e+000
  1.4111000e+000
  1.1816000e+000
  1.0107000e+000
  9.1310000e-001
  8.8130000e-001
  8.8620000e-001
  8.5450000e-001
  8.7160000e-001
  8.5210000e-001
  8.3250000e-001
  8.0320000e-001
  7.9830000e-001
  7.8860000e-001
  7.0560000e-001
  6.3720000e-001
  1.2354000e+000
  2.2510000e+000
  3.9160000e+000
  4.9976000e+000
  4.9976000e+000
  4.2163000e+000
  2.2778000e+000
  3.7600000e-001
 -2.3930000e-001
  1.5630000e-001
  6.5190000e-001
  8.4470000e-001
  8.9360000e-001
  9.3750000e-001
  9.8140000e-001
  1.0083000e+000
  1.0571000e+000
  1.0767000e+000
  1.1157000e+000
  1.1646000e+000
  1.1890000e+000
  1.2598000e+000
  1.2988000e+000
  1.3062000e+000
  1.2769000e+000
  1.2378000e+000
  1.2012000e+000
  1.2183000e+000
  1.2109000e+000
  1.2183000e+000
  1.1890000e+000
  1.1670000e+000
  1.1816000e+000
  1.1523000e+000
  1.0815000e+000
  9.7170000e-001
  8.3500000e-001
  6.9090000e-001
  6.2010000e-001
  6.2500000e-001
  7.1040000e-001
  8.3980000e-001
  9.3510000e-001
  9.8880000e-001
  9.6920000e-001
  9.0820000e-001
  8.5450000e-001
  7.8610000e-001
  7.9350000e-001
  7.9100000e-001
  8.0320000e-001
  7.6420000e-001
  7.3240000e-001
  6.6650000e-001
  6.4210000e-001
  6.5190000e-001
  6.3720000e-001
  6.2010000e-001
  6.1040000e-001
  6.1040000e-001
  6.2500000e-001
  6.4940000e-001
  6.7870000e-001
  6.6410000e-001
  7.0070000e-001
  6.9340000e-001
  6.8850000e-001
  7.0310000e-001
  6.7140000e-001
  6.6890000e-001
  6.6410000e-001
  6.4700000e-001
  6.5670000e-001
  7.1290000e-001
  7.5200000e-001
  8.2280000e-001
  9.1550000e-001
  1.0742000e+000
  1.2817000e+000
  1.4111000e+000
  1.5430000e+000
  1.5234000e+000
  1.4282000e+000
  1.2720000e+000
  1.0425000e+000
  8.0320000e-001
  6.1520000e-001
  5.0290000e-001
  4.4190000e-001
  4.3460000e-001
  4.2970000e-001
  4.3210000e-001
  3.9550000e-001
  3.7110000e-001
  3.4670000e-001
  3.5640000e-001
  3.6870000e-001
  3.4180000e-001
  2.3190000e-001
  6.9090000e-001
  1.7163000e+000
  3.2959000e+000
  4.9976000e+000
  4.9976000e+000
  4.1382000e+000
  2.2070000e+000
  1.5870000e-001
 -7.6170000e-001
 -4.3210000e-001
  1.3430000e-001
  4.0530000e-001
  4.7610000e-001
  4.7850000e-001
  4.8100000e-001
  4.9800000e-001
  5.0290000e-001
  5.3960000e-001
  5.6400000e-001
  6.0790000e-001
  6.3480000e-001
  6.3480000e-001
  6.4210000e-001
  6.5920000e-001
  6.5190000e-001
  6.5670000e-001
  6.6160000e-001
  6.7140000e-001
  6.6650000e-001
  6.6650000e-001
  6.4940000e-001
  6.3480000e-001
  6.0790000e-001
  5.7130000e-001
  5.2000000e-001
  4.1750000e-001
  3.0030000e-001
  2.1970000e-001
  1.4890000e-001
  1.7330000e-001
  2.8810000e-001
  4.3950000e-001
  5.3220000e-001
  6.1520000e-001
  5.7130000e-001
  5.2250000e-001
  4.7360000e-001
  4.5170000e-001
  4.1260000e-001
  4.1020000e-001
  4.1020000e-001
  4.1260000e-001
  4.2720000e-001
  4.1990000e-001
  4.3700000e-001
  4.1020000e-001
  4.1500000e-001
  4.2480000e-001
  4.3950000e-001
  4.5170000e-001
  4.8340000e-001
  4.9560000e-001
  4.8580000e-001
  4.8100000e-001
  4.9320000e-001
  4.7610000e-001
  4.8580000e-001
  4.9560000e-001
  4.9320000e-001
  4.8580000e-001
  5.2250000e-001
  5.2980000e-001
  5.1760000e-001
  5.1270000e-001
  5.1030000e-001
  5.2250000e-001
  5.6150000e-001
  6.3230000e-001
  7.1780000e-001
  8.2030000e-001
  9.1550000e-001
  1.0718000e+000
  1.2842000e+000
  1.3940000e+000
  1.5112000e+000
  1.5210000e+000
  1.4111000e+000
  1.2427000e+000
  1.0376000e+000
  7.1780000e-001
  4.3210000e-001
  2.8080000e-001
  1.9040000e-001
  2.2710000e-001
  3.0270000e-001
  3.4180000e-001
  3.2470000e-001
  3.0520000e-001
  2.8320000e-001
  2.6120000e-001
  2.6610000e-001
  2.4660000e-001
  1.5870000e-001
  1.3670000e-001
  7.0800000e-001
  1.7651000e+000
  3.4229000e+000
  4.9976000e+000
  4.9976000e+000
  3.5645000e+000
  1.6431000e+000
 -2.9790000e-001
 -9.4240000e-001
 -5.3710000e-001
 -4.3900000e-002
  1.6600000e-001
  1.6850000e-001
  1.7820000e-001
  1.6850000e-001
  1.7820000e-001
  2.2710000e-001
  2.7340000e-001
  3.0030000e-001
  3.4420000e-001
  3.6620000e-001
  3.7110000e-001
  3.8820000e-001
  4.2240000e-001
  4.4680000e-001
  4.6630000e-001
  4.8100000e-001
  4.7360000e-001
  4.4190000e-001
  4.3700000e-001
  4.3950000e-001
  4.4920000e-001
  4.1750000e-001
  3.6870000e-001
  2.9050000e-001
  1.4160000e-001
  0.0000000e+000
 -6.8400000e-002
 -1.4400000e-001
 -9.5200000e-002
  3.4200000e-002
  1.7330000e-001
  2.9300000e-001
  3.6870000e-001
  3.5400000e-001
  2.8320000e-001
  2.2220000e-001
  1.7820000e-001
  1.6850000e-001
  1.8800000e-001
  1.7090000e-001
  1.4160000e-001
  9.0300000e-002
  4.8800000e-002
  4.1500000e-002
  2.2000000e-002
  2.6900000e-002
  3.1700000e-002
  3.1700000e-002
  4.8800000e-002
  5.1300000e-002
  5.6200000e-002
  3.9100000e-002
  5.1300000e-002
  6.5900000e-002
  6.8400000e-002
  6.5900000e-002
  8.7900000e-002
  7.0800000e-002
  9.0300000e-002
  6.5900000e-002
  8.3000000e-002
  8.3000000e-002
  8.0600000e-002
  1.0010000e-001
  7.3200000e-002
  9.2800000e-002
  6.8400000e-002
  7.0800000e-002
  6.8400000e-002
  1.2210000e-001
  1.7580000e-001
  2.1970000e-001
  3.2230000e-001
  4.9320000e-001
  7.1040000e-001
  9.1800000e-001
  1.0303000e+000
  1.0327000e+000
  9.0820000e-001
  7.8860000e-001
  6.3480000e-001
  4.3700000e-001
  2.1970000e-001
  6.5900000e-002
  1.9500000e-002
  1.2200000e-002
  9.8000000e-003
  1.7100000e-002
 -1.2200000e-002
 -2.4400000e-002
 -2.9300000e-002
 -2.6900000e-002
 -3.9100000e-002
 -3.6600000e-002
 -1.3670000e-001
 -1.1960000e-001
  5.9330000e-001
  1.6943000e+000
  3.4570000e+000
  4.9976000e+000
  4.8584000e+000
  3.2227000e+000
  1.2622000e+000
 -5.7860000e-001
 -1.0938000e+000
 -6.4210000e-001
 -1.5630000e-001
  5.3700000e-002
  8.3000000e-002
  1.0990000e-001
  1.4400000e-001
  1.6110000e-001
  1.8070000e-001
  1.9530000e-001
  2.2460000e-001
  2.3930000e-001
  2.7100000e-001
  2.9300000e-001
  3.1740000e-001
  3.4180000e-001
  3.4910000e-001
  3.6870000e-001
  3.6130000e-001
  3.8090000e-001
  3.7840000e-001
  4.1020000e-001
  4.0280000e-001
  3.8820000e-001
  3.5400000e-001
  2.8560000e-001
  1.9530000e-001
  1.2210000e-001
  0.0000000e+000
 -6.5900000e-002
 -9.0300000e-002
 -7.0800000e-002
  3.9100000e-002
  1.8070000e-001
  2.9540000e-001
  3.4180000e-001
  3.3450000e-001
  2.7590000e-001
  2.3440000e-001
  1.8800000e-001
  1.9040000e-001
  1.6850000e-001
  1.4400000e-001
  1.5140000e-001
  1.2700000e-001
  1.1230000e-001
  1.3430000e-001
  1.2940000e-001
  1.5140000e-001
  1.3430000e-001
  1.3430000e-001
  1.3180000e-001
  1.3180000e-001
  1.3670000e-001
  1.4400000e-001
  1.5870000e-001
  1.5380000e-001
  1.8800000e-001
  2.0260000e-001
  2.4410000e-001
  2.4410000e-001
  2.8560000e-001
  3.1010000e-001
  3.7600000e-001
  4.4430000e-001
  5.0290000e-001
  5.6150000e-001
  7.2020000e-001
  9.8880000e-001
  1.1816000e+000
  1.2793000e+000
  1.2305000e+000
  1.1060000e+000
  8.8870000e-001
  6.8850000e-001
  4.7360000e-001
  2.7340000e-001
  1.2450000e-001
  7.3200000e-002
  6.5900000e-002
  3.6600000e-002
  2.2000000e-002
  4.9000000e-003
 -2.9300000e-002
 -3.6600000e-002
 -3.4200000e-002
 -4.8800000e-002
 -6.3500000e-002
 -1.6850000e-001
  1.9780000e-001
  1.2036000e+000
  2.7002000e+000
  4.5703000e+000
  4.9976000e+000
  4.0479000e+000
  2.1387000e+000
  5.1300000e-002
 -1.0840000e+000
 -8.7890000e-001
 -3.0270000e-001
  3.6600000e-002
  1.7820000e-001
  1.8800000e-001
  2.3680000e-001
  2.6120000e-001
  2.7830000e-001
  3.0270000e-001
  3.3940000e-001
  3.8820000e-001
  3.9060000e-001
  4.1990000e-001
  4.2480000e-001
  4.3210000e-001
  4.7610000e-001
  5.0290000e-001
  5.2000000e-001
  4.9800000e-001
  4.7360000e-001
  4.3950000e-001
  4.3460000e-001
  4.2720000e-001
  4.0280000e-001
  3.7600000e-001
  2.9300000e-001
  1.8310000e-001
  3.9100000e-002
 -9.2800000e-002
 -1.6110000e-001
 -1.4160000e-001
 -2.6900000e-002
  1.0500000e-001
  2.1240000e-001
  2.7100000e-001
  2.2950000e-001
  1.4400000e-001
  9.0300000e-002
  2.2000000e-002
 -2.4000000e-003
  1.4600000e-002
  4.9000000e-003
 -2.4000000e-003
 -7.3000000e-003
 -3.9100000e-002
 -6.5900000e-002
 -5.6200000e-002
 -7.3200000e-002
 -7.3200000e-002
 -7.5700000e-002
 -6.1000000e-002
 -6.5900000e-002
 -5.3700000e-002
 -3.1700000e-002
 -4.9000000e-003
 -1.7100000e-002
 -1.9500000e-002
  2.4000000e-003
  5.6200000e-002
  1.1230000e-001
  2.3930000e-001
  4.7850000e-001
  6.9090000e-001
  9.8630000e-001
  1.1914000e+000
  1.1987000e+000
  1.1011000e+000
  8.2280000e-001
  5.0780000e-001
  2.8080000e-001
  1.2210000e-001
  9.0300000e-002
  1.0010000e-001
  1.3430000e-001
  1.5870000e-001
  1.3670000e-001
  1.4160000e-001
  1.3670000e-001
  1.4650000e-001
  1.9040000e-001
  1.7330000e-001
  9.2800000e-002
  5.5420000e-001
  1.6211000e+000
  3.2202000e+000
  4.9976000e+000
  4.9976000e+000
  4.2505000e+000
  2.2974000e+000
  2.3440000e-001
 -7.0560000e-001
 -4.1500000e-001
  1.5140000e-001
  3.9550000e-001
  4.7360000e-001
  4.9320000e-001
  5.4690000e-001
  5.9080000e-001
  6.2260000e-001
  6.3720000e-001
  6.3230000e-001
  6.3960000e-001
  6.6650000e-001
  6.9580000e-001
  7.3490000e-001
  7.6420000e-001
  7.7640000e-001
  7.8370000e-001
  7.8130000e-001
  7.9590000e-001
  7.9350000e-001
  8.1300000e-001
  8.0320000e-001
  7.8860000e-001
  7.3970000e-001
  7.1290000e-001
  6.3480000e-001
  5.6150000e-001
  4.4920000e-001
  3.8090000e-001
  3.4910000e-001
  4.3460000e-001
  5.5420000e-001
  7.0070000e-001
  7.7640000e-001
  7.9100000e-001
  7.1290000e-001
  6.3960000e-001
  5.7620000e-001
  5.2980000e-001
  5.1030000e-001
  4.9320000e-001
  4.9320000e-001
  4.6630000e-001
  4.6140000e-001
  4.5410000e-001
  4.2720000e-001
  4.5170000e-001
  4.7850000e-001
  4.6880000e-001
  4.9070000e-001
  4.6140000e-001
  4.6630000e-001
  4.7850000e-001
  5.0540000e-001
  5.3470000e-001
  5.2490000e-001
  5.3220000e-001
  5.3470000e-001
  5.4930000e-001
  5.9080000e-001
  5.8840000e-001
  6.3960000e-001
  6.6650000e-001
  7.0560000e-001
  7.9350000e-001
  8.3740000e-001
  1.0205000e+000
  1.2451000e+000
  1.3843000e+000
  1.5723000e+000
  1.5796000e+000
  1.5015000e+000
  1.3354000e+000
  1.1182000e+000
  8.8130000e-001
  6.8850000e-001
  5.8590000e-001
  5.3960000e-001
  5.3960000e-001
  5.5180000e-001
  5.5910000e-001
  5.7860000e-001
  6.0300000e-001
  5.9080000e-001
  6.1280000e-001
  5.8590000e-001
  5.0050000e-001
  4.4920000e-001
  9.1800000e-001
  1.9482000e+000
  3.4961000e+000
  4.9976000e+000
  4.9976000e+000
  4.2163000e+000
  2.3462000e+000
  3.6130000e-001
 -5.2000000e-001
 -2.4410000e-001
  3.0520000e-001
  5.7620000e-001
  6.2990000e-001
  6.3960000e-001
  6.6160000e-001
  6.4700000e-001
  6.4940000e-001
  6.8360000e-001
  6.8360000e-001
  6.9820000e-001
  7.4460000e-001
  7.3000000e-001
  7.7150000e-001
  7.8370000e-001
  7.9350000e-001
  8.1540000e-001
  8.1790000e-001
  8.0810000e-001
  7.9830000e-001
  7.9350000e-001
  7.8860000e-001
  7.6660000e-001
  7.2270000e-001
  6.9090000e-001
  5.7620000e-001
  5.1760000e-001
  4.1990000e-001
  3.6620000e-001
  3.2960000e-001
  3.2470000e-001
  4.2240000e-001
  5.0780000e-001
  6.4450000e-001
  7.1040000e-001
  6.9820000e-001
  6.5430000e-001
  6.1520000e-001
  5.5660000e-001
  5.1270000e-001
  4.8340000e-001
  4.4920000e-001
  4.6140000e-001
  4.9560000e-001
  5.3470000e-001
  5.3960000e-001
  5.2490000e-001
  4.9800000e-001
  4.9800000e-001
  4.9560000e-001
  5.0290000e-001
  5.2250000e-001
  4.8830000e-001
  4.9070000e-001
  4.9320000e-001
  5.1510000e-001
  5.7860000e-001
  6.3720000e-001
  7.1040000e-001
  7.6420000e-001
  8.6910000e-001
  1.0986000e+000
  1.2964000e+000
  1.4819000e+000
  1.5747000e+000
  1.5430000e+000
  1.4258000e+000
  1.2183000e+000
  9.9370000e-001
  7.3730000e-001
  5.5180000e-001
  4.8340000e-001
  4.5650000e-001
  4.6630000e-001
  4.5410000e-001
  4.4920000e-001
  4.4920000e-001
  4.4190000e-001
  4.6630000e-001
  4.4920000e-001
  4.4920000e-001
  3.3940000e-001
  5.2250000e-001
  1.3745000e+000
  2.5732000e+000
  4.3286000e+000
  4.9976000e+000
  4.9365000e+000
  3.2251000e+000
  1.2231000e+000
 -3.5160000e-001
 -5.6400000e-001
 -3.9100000e-002
  4.0770000e-001
  5.2000000e-001
  5.3470000e-001
  5.4930000e-001
  5.4440000e-001
  5.8110000e-001
  5.8590000e-001
  5.9810000e-001
  6.2260000e-001
  6.6160000e-001
  7.0310000e-001
  7.2510000e-001
  7.4710000e-001
  7.3240000e-001
  7.2020000e-001
  7.3490000e-001
  7.4950000e-001
  7.8610000e-001
  7.8610000e-001
  7.9100000e-001
  7.7150000e-001
  7.2750000e-001
  6.9580000e-001
  6.2010000e-001
  5.2980000e-001
  4.2480000e-001
  3.5400000e-001
  2.9050000e-001
  3.2960000e-001
  4.1020000e-001
  5.1270000e-001
  5.9080000e-001
  6.1040000e-001
  5.6880000e-001
  5.3220000e-001
  4.6880000e-001
  4.5170000e-001
  4.1260000e-001
  4.1260000e-001
  4.0040000e-001
  4.1020000e-001
  4.0770000e-001
  4.1500000e-001
  4.1020000e-001
  4.1020000e-001
  4.1260000e-001
  4.1020000e-001
  4.2970000e-001
  4.3460000e-001
  4.3700000e-001
  4.2240000e-001
  4.1020000e-001
  4.2480000e-001
  4.4680000e-001
  4.5410000e-001
  4.9320000e-001
  4.7360000e-001
  4.8340000e-001
  4.7120000e-001
  4.5900000e-001
  4.2480000e-001
  4.7360000e-001
  4.8580000e-001
  5.6880000e-001
  6.2990000e-001
  7.3000000e-001
  9.3990000e-001
  1.1646000e+000
  1.3525000e+000
  1.4819000e+000
  1.4526000e+000
  1.3159000e+000
  1.1279000e+000
  8.9360000e-001
  6.4940000e-001
  4.4680000e-001
  3.4180000e-001
  3.0760000e-001
  3.1490000e-001
  2.9050000e-001
  2.5390000e-001
  2.0260000e-001
  1.6850000e-001
  1.2450000e-001
  1.4650000e-001
  1.4400000e-001
  6.5900000e-002
  1.0010000e-001
  7.8370000e-001
  1.8262000e+000
  3.4888000e+000
  4.9976000e+000
  4.8779000e+000
  3.3301000e+000
  1.4795000e+000
 -2.9050000e-001
 -7.9830000e-001
 -3.9790000e-001
  9.2800000e-002
  2.6120000e-001
  2.9300000e-001
  3.3450000e-001
  3.5890000e-001
  3.8570000e-001
  3.9790000e-001
  4.1750000e-001
  4.5170000e-001
  4.5900000e-001
  4.9320000e-001
  4.9320000e-001
  4.9800000e-001
  4.8580000e-001
  4.8580000e-001
  4.8100000e-001
  4.8830000e-001
  4.9320000e-001
  5.0050000e-001
  5.0540000e-001
  4.8580000e-001
  4.7850000e-001
  4.1260000e-001
  3.5400000e-001
  2.6370000e-001
  1.5870000e-001
  4.6400000e-002
 -2.9300000e-002
 -3.9100000e-002
  3.1700000e-002
  1.4160000e-001
  2.6860000e-001
  3.4910000e-001
  3.5160000e-001
  3.1250000e-001
  2.6120000e-001
  2.2950000e-001
  1.7820000e-001
  1.8070000e-001
  1.5630000e-001
  1.6360000e-001
  1.6110000e-001
  1.5140000e-001
  1.3920000e-001
  1.2700000e-001
  1.1720000e-001
  1.1960000e-001
  8.7900000e-002
  9.5200000e-002
  1.0740000e-001
  9.7700000e-002
  1.0990000e-001
  1.0500000e-001
  9.2800000e-002
  9.7700000e-002
  1.0250000e-001
  9.5200000e-002
  1.0250000e-001
  1.3920000e-001
  1.6360000e-001
  2.3680000e-001
  3.1010000e-001
  4.0530000e-001
  6.2740000e-001
  8.4230000e-001
  1.0254000e+000
  1.1499000e+000
  1.1304000e+000
  9.7900000e-001
  7.7880000e-001
  5.1510000e-001
  2.7830000e-001
  1.0740000e-001
  3.9100000e-002
  1.7100000e-002
 -4.9000000e-003
 -1.9500000e-002
 -6.3500000e-002
 -8.0600000e-002
 -7.5700000e-002
 -8.3000000e-002
 -9.0300000e-002
 -1.0500000e-001
 -2.0260000e-001
 -9.2800000e-002
  7.2750000e-001
  1.9263000e+000
  3.6938000e+000
  4.9976000e+000
  4.3579000e+000
  2.6245000e+000
  6.0300000e-001
 -9.8630000e-001
 -1.2012000e+000
 -6.7140000e-001
 -2.4170000e-001
 -1.1230000e-001
 -9.7700000e-002
 -6.8400000e-002
 -1.7100000e-002
  1.2200000e-002
  5.1300000e-002
  7.8100000e-002
  8.7900000e-002
  1.1230000e-001
  1.5630000e-001
  1.8070000e-001
  1.8070000e-001
  2.0750000e-001
  2.3190000e-001
  2.4660000e-001
  2.7830000e-001
  2.7340000e-001
  2.8320000e-001
  2.8560000e-001
  2.7590000e-001
  2.5630000e-001
  2.0750000e-001
  1.2450000e-001
  7.3200000e-002
 -7.3000000e-003
 -8.0600000e-002
 -1.4890000e-001
 -1.6360000e-001
 -1.1960000e-001
  0.0000000e+000
  1.4160000e-001
  2.1730000e-001
  2.0510000e-001
  1.7330000e-001
  1.2940000e-001
  1.0250000e-001
  1.0010000e-001
  7.0800000e-002
  3.4200000e-002
  1.7100000e-002
 -2.4000000e-003
  1.4600000e-002
  3.1700000e-002
  1.4600000e-002
 -4.9000000e-003
 -1.9500000e-002
 -1.7100000e-002
 -3.1700000e-002
 -4.3900000e-002
 -2.9300000e-002
 -1.9500000e-002
 -2.2000000e-002
 -1.4600000e-002
  7.3000000e-003
  6.1000000e-002
  9.7700000e-002
  1.5630000e-001
  2.1730000e-001
  2.9790000e-001
  4.4430000e-001
  6.7870000e-001
  8.5450000e-001
  1.0034000e+000
  1.0181000e+000
  9.6190000e-001
  8.0320000e-001
  6.0300000e-001
  3.3940000e-001
  1.0740000e-001
 -4.1500000e-002
 -9.2800000e-002
 -9.7700000e-002
 -1.2700000e-001
 -1.5380000e-001
 -1.6850000e-001
 -1.5140000e-001
 -1.2450000e-001
 -1.0990000e-001
 -1.1230000e-001
 -1.6360000e-001
 -2.6370000e-001
  1.0010000e-001
  1.1084000e+000
  2.5903000e+000
  4.4360000e+000
  4.9976000e+000
  3.7158000e+000
  1.8335000e+000
 -1.9530000e-001
 -1.1768000e+000
 -9.1550000e-001
 -3.4420000e-001
 -5.3700000e-002
  3.6600000e-002
  9.0300000e-002
  1.4890000e-001
  1.8310000e-001
  1.8070000e-001
  2.2710000e-001
  2.3930000e-001
  2.6120000e-001
  2.9790000e-001
  3.0030000e-001
  3.2710000e-001
  3.3450000e-001
  3.5640000e-001
  3.7350000e-001
  3.8820000e-001
  4.0280000e-001
  3.8820000e-001
  3.6870000e-001
  3.6130000e-001
  3.3940000e-001
  3.2230000e-001
  2.6120000e-001
  1.8550000e-001
  6.3500000e-002
 -4.1500000e-002
 -1.1470000e-001
 -1.2700000e-001
 -6.1000000e-002
  6.5900000e-002
  1.7330000e-001
  2.3680000e-001
  2.4410000e-001
  1.8550000e-001
  1.0990000e-001
  4.1500000e-002
 -2.4000000e-003
 -3.1700000e-002
 -3.4200000e-002
 -4.3900000e-002
 -4.3900000e-002
 -4.6400000e-002
 -5.1300000e-002
 -5.3700000e-002
 -3.9100000e-002
 -9.8000000e-003
 -1.2200000e-002
 -1.9500000e-002
 -2.6900000e-002
  1.4600000e-002
  4.9000000e-003
  0.0000000e+000
 -4.9000000e-003
 -2.4000000e-003
  2.9300000e-002
  6.8400000e-002
  1.5630000e-001
  2.4410000e-001
  3.2470000e-001
  5.1760000e-001
  7.5930000e-001
  9.4240000e-001
  1.1450000e+000
  1.1426000e+000
  1.1084000e+000
  9.6920000e-001
  7.6170000e-001
  5.2730000e-001
  3.2960000e-001
  2.1000000e-001
  1.7580000e-001
  2.0020000e-001
  2.2950000e-001
  2.1970000e-001
  2.4170000e-001
  2.3440000e-001
  2.4410000e-001
  2.7590000e-001
  2.8560000e-001
  2.3930000e-001
  2.2950000e-001
  8.7400000e-001
  1.9971000e+000
  3.6816000e+000
  4.9976000e+000
  4.9976000e+000
  3.7769000e+000
  1.8115000e+000
 -5.3700000e-002
 -6.7630000e-001
 -2.7830000e-001
  2.3440000e-001
  4.3950000e-001
  4.6630000e-001
  5.0780000e-001
  5.3710000e-001
  5.7620000e-001
  6.1040000e-001
  6.2010000e-001
  6.5430000e-001
  6.6890000e-001
  6.9820000e-001
  7.1040000e-001
  7.2750000e-001
  7.1780000e-001
  7.2510000e-001
  7.4220000e-001
  7.6420000e-001
  7.7880000e-001
  7.5440000e-001
  7.5200000e-001
  7.1530000e-001
  6.8120000e-001
  6.4450000e-001
  5.5660000e-001
  4.8100000e-001
  3.8330000e-001
  3.1490000e-001
  2.3440000e-001
  2.3190000e-001
  3.0520000e-001
  4.2970000e-001
  5.5910000e-001
  6.0060000e-001
  5.7860000e-001
  4.8340000e-001
  4.0770000e-001
  3.6130000e-001
  3.3940000e-001
  3.2710000e-001
  3.3450000e-001
  3.3940000e-001
  3.4910000e-001
  3.6380000e-001
  3.3690000e-001
  3.4180000e-001
  3.3450000e-001
  3.5400000e-001
  3.5400000e-001
  3.7110000e-001
  3.6130000e-001
  3.6380000e-001
  3.4670000e-001
  3.4420000e-001
  3.4670000e-001
  3.5640000e-001
  3.8820000e-001
  4.2970000e-001
  4.8100000e-001
  5.3960000e-001
  6.1280000e-001
  6.6650000e-001
  8.6910000e-001
  1.0840000e+000
  1.2720000e+000
  1.4233000e+000
  1.4136000e+000
  1.3159000e+000
  1.1255000e+000
  9.1800000e-001
  6.7140000e-001
  4.7360000e-001
  3.5160000e-001
  3.1490000e-001
  3.0270000e-001
  2.8320000e-001
  2.6120000e-001
  2.3680000e-001
  2.2710000e-001
  2.2710000e-001
  2.1240000e-001
  2.2950000e-001
  1.5630000e-001
  1.5140000e-001
  7.1290000e-001
  1.7578000e+000
  3.2935000e+000
  4.9902000e+000
  4.9976000e+000
  3.7939000e+000
  1.9385000e+000
  7.3000000e-003
 -8.2760000e-001
 -5.3470000e-001
 -1.7100000e-002
  2.3930000e-001
  3.0030000e-001
  3.2470000e-001
  3.8090000e-001
  4.1020000e-001
  4.0530000e-001
  4.2480000e-001
  4.0770000e-001
  4.4680000e-001
  4.4680000e-001
  4.8340000e-001
  5.2490000e-001
  5.2980000e-001
  5.5910000e-001
  5.6400000e-001
  5.7130000e-001
  5.9080000e-001
  6.0300000e-001
  6.1280000e-001
  5.9570000e-001
  5.6400000e-001
  5.2250000e-001
  4.6630000e-001
  4.0040000e-001
  3.0520000e-001
  2.0750000e-001
  1.3180000e-001
  1.0740000e-001
  2.0260000e-001
  3.2710000e-001
  4.7850000e-001
  5.7130000e-001
  5.7130000e-001
  5.1030000e-001
  4.2480000e-001
  3.5890000e-001
  3.0520000e-001
  2.9790000e-001
  2.8810000e-001
  3.0030000e-001
  2.9300000e-001
  2.9050000e-001
  2.9300000e-001
  2.9300000e-001
  2.9300000e-001
  2.7830000e-001
  2.8080000e-001
  2.7100000e-001
  2.8810000e-001
  2.6610000e-001
  2.8560000e-001
  2.6610000e-001
  2.9050000e-001
  2.8810000e-001
  3.0030000e-001
  3.1010000e-001
  2.9540000e-001
  3.0760000e-001
  2.9050000e-001
  3.0520000e-001
  2.9790000e-001
  3.3200000e-001
  3.6380000e-001
  4.0770000e-001
  4.8830000e-001
  5.5660000e-001
  6.6160000e-001
  8.6430000e-001
  1.1084000e+000
  1.2720000e+000
  1.3940000e+000
  1.3525000e+000
  1.2183000e+000
  1.0156000e+000
  7.7880000e-001
  5.1270000e-001
  3.1740000e-001
  2.2460000e-001
  2.0020000e-001
  2.1970000e-001
  2.1000000e-001
  1.9780000e-001
  1.8070000e-001
  1.6600000e-001
  1.6110000e-001
  1.3920000e-001
  1.2940000e-001
  2.9300000e-002
  8.7900000e-002
  8.2760000e-001
  1.9336000e+000
  3.6084000e+000
  4.9976000e+000
  4.8120000e+000
  3.1787000e+000
  1.2573000e+000
 -5.2000000e-001
 -9.9850000e-001
 -5.6880000e-001
 -9.5200000e-002
  8.7900000e-002
  1.0990000e-001
  1.3670000e-001
  1.6850000e-001
  1.7330000e-001
  2.0020000e-001
  2.0750000e-001
  2.1970000e-001
  2.4900000e-001
  2.5150000e-001
  2.8320000e-001
  2.9540000e-001
  3.0760000e-001
  3.4180000e-001
  3.6130000e-001
  3.6870000e-001
  3.5160000e-001
  3.3940000e-001
  3.1980000e-001
  2.9790000e-001
  2.6370000e-001
  1.8310000e-001
  1.2940000e-001
  5.8600000e-002
 -2.4400000e-002
 -1.0010000e-001
 -1.8310000e-001
 -2.0750000e-001
 -1.6110000e-001
 -5.6200000e-002
  7.3200000e-002
  1.4400000e-001
  1.4650000e-001
  7.8100000e-002
  9.8000000e-003
 -5.6200000e-002
 -1.2210000e-001
 -1.5870000e-001
 -2.1970000e-001
 -2.6610000e-001
 -2.6860000e-001
 -2.6120000e-001
 -2.4900000e-001
 -2.1000000e-001
 -1.9040000e-001
 -1.8800000e-001
 -2.0510000e-001
 -1.9780000e-001
 -1.9290000e-001
 -1.8800000e-001
 -1.6360000e-001
 -1.5380000e-001
 -1.5380000e-001
 -1.5140000e-001
 -1.4890000e-001
 -1.3920000e-001
 -8.3000000e-002
 -2.4000000e-003
  6.5900000e-002
  1.3180000e-001
  2.7100000e-001
  4.5900000e-001
  6.3960000e-001
  7.8610000e-001
  8.0570000e-001
  7.1290000e-001
  5.4440000e-001
  3.3450000e-001
  1.0740000e-001
 -1.0010000e-001
 -1.9780000e-001
 -2.4410000e-001
 -2.2950000e-001
 -2.3190000e-001
 -2.6120000e-001
 -2.7830000e-001
 -2.7590000e-001
 -2.7830000e-001
 -2.8810000e-001
 -2.7340000e-001
 -3.3200000e-001
 -3.8820000e-001
  1.4890000e-001
  1.1865000e+000
  2.7612000e+000
  4.5068000e+000
  4.7021000e+000
  3.2520000e+000
  1.3452000e+000
 -6.1280000e-001
 -1.4185000e+000
 -1.0718000e+000
 -5.6640000e-001
 -3.2960000e-001
 -2.7340000e-001
 -2.3440000e-001
 -1.8070000e-001
 -1.3430000e-001
 -1.1230000e-001
 -8.7900000e-002
 -6.3500000e-002
 -3.1700000e-002
 -2.2000000e-002
 -9.8000000e-003
 -1.4600000e-002
  7.3000000e-003
  6.5900000e-002
  7.0800000e-002
  7.5700000e-002
  2.9300000e-002
 -2.2000000e-002
  4.9000000e-003
  2.4000000e-003
  2.4000000e-003
 -2.6900000e-002
 -1.0010000e-001
 -1.7580000e-001
 -2.8560000e-001
 -3.8330000e-001
 -4.7360000e-001
 -5.0780000e-001
 -4.3460000e-001
 -3.2230000e-001
 -2.2710000e-001
 -1.8070000e-001
 -2.2220000e-001
 -3.2470000e-001
 -3.9790000e-001
 -4.7360000e-001
 -5.2490000e-001
 -5.5180000e-001
 -5.8350000e-001
 -6.0060000e-001
 -6.1040000e-001
 -6.0790000e-001
 -6.1520000e-001
 -5.9570000e-001
 -6.0060000e-001
 -5.9810000e-001
 -6.0550000e-001
 -6.1040000e-001
 -6.1520000e-001
 -5.9570000e-001
 -5.8840000e-001
 -5.5660000e-001
 -4.9070000e-001
 -4.1750000e-001
 -2.6120000e-001
 -2.4000000e-003
  2.1480000e-001
  4.7850000e-001
  6.9580000e-001
  7.1040000e-001
  6.5430000e-001
  4.1750000e-001
  1.0990000e-001
 -1.5380000e-001
 -3.2710000e-001
 -3.9790000e-001
 -3.8570000e-001
 -3.7110000e-001
 -3.9310000e-001
 -3.6870000e-001
 -3.7350000e-001
 -3.7110000e-001
 -3.5400000e-001
 -3.4670000e-001
 -4.3700000e-001
 -4.9320000e-001
  7.5700000e-002
  1.1157000e+000
  2.7563000e+000
  4.4751000e+000
  4.3823000e+000
  2.8687000e+000
  9.2770000e-001
 -9.1550000e-001
 -1.4844000e+000
 -1.0474000e+000
 -5.6640000e-001
 -3.6870000e-001
 -3.2230000e-001
 -2.7590000e-001
 -2.4170000e-001
 -2.1000000e-001
 -1.8550000e-001
 -1.4650000e-001
 -1.3920000e-001
 -1.0500000e-001
 -6.3500000e-002
 -3.4200000e-002
 -1.4600000e-002
  1.2200000e-002
 -4.9000000e-003
 -7.3000000e-003
 -2.6900000e-002
 -2.6900000e-002
 -1.7100000e-002
 -4.9000000e-003
 -9.8000000e-003
 -2.4400000e-002
 -9.5200000e-002
 -1.8070000e-001
 -2.7340000e-001
 -4.0040000e-001
 -4.7850000e-001
 -5.2730000e-001
 -5.0540000e-001
 -3.8570000e-001
 -2.6120000e-001
 -1.7580000e-001
 -1.8070000e-001
 -2.8320000e-001
 -3.9310000e-001
 -4.7610000e-001
 -5.2730000e-001
 -5.3710000e-001
 -5.5660000e-001
 -5.6400000e-001
 -5.9080000e-001
 -5.9330000e-001
 -5.9080000e-001
 -5.9330000e-001
 -5.9810000e-001
 -5.9570000e-001
 -5.8840000e-001
 -5.8590000e-001
 -6.0550000e-001
 -6.2010000e-001
 -6.1280000e-001
 -6.0790000e-001
 -5.9570000e-001
 -5.9810000e-001
 -5.8110000e-001
 -5.7130000e-001
 -5.3960000e-001
 -5.4200000e-001
 -4.9560000e-001
 -4.6390000e-001
 -3.8820000e-001
 -3.2710000e-001
 -2.5150000e-001
 -7.8100000e-002
  1.5870000e-001
  3.2710000e-001
  4.8100000e-001
  4.7850000e-001
  4.0280000e-001
  2.4410000e-001
  4.6400000e-002
 -1.8800000e-001
 -3.5890000e-001
 -4.7610000e-001
 -5.0780000e-001
 -5.0780000e-001
 -5.0540000e-001
 -5.1030000e-001
 -4.9800000e-001
 -5.0540000e-001
 -5.1510000e-001
 -5.0290000e-001
 -5.1510000e-001
 -6.1040000e-001
 -5.0780000e-001
  3.2710000e-001
  1.5674000e+000
  3.3765000e+000
  4.7974000e+000
  4.1528000e+000
  2.3682000e+000
  3.0030000e-001
 -1.3574000e+000
 -1.6040000e+000
 -1.0645000e+000
 -6.2260000e-001
 -4.5650000e-001
 -3.9790000e-001
 -3.4420000e-001
 -3.0270000e-001
 -2.7830000e-001
 -2.4660000e-001
 -2.2220000e-001
 -2.1240000e-001
 -1.7330000e-001
 -1.3670000e-001
 -1.1960000e-001
 -8.3000000e-002
 -8.3000000e-002
 -7.5700000e-002
 -5.8600000e-002
 -4.3900000e-002
 -2.9300000e-002
  0.0000000e+000
 -2.6900000e-002
 -3.6600000e-002
 -7.0800000e-002
 -1.3670000e-001
 -1.8550000e-001
 -2.6860000e-001
 -3.5160000e-001
 -4.1020000e-001
 -4.4920000e-001
 -4.0770000e-001
 -3.1740000e-001
 -1.9040000e-001
 -7.5700000e-002
 -5.6200000e-002
 -1.0250000e-001
 -1.7580000e-001
 -2.6370000e-001
 -2.9790000e-001
 -3.2470000e-001
 -3.2470000e-001
 -3.2960000e-001
 -3.3690000e-001
 -3.3690000e-001
 -3.4670000e-001
 -3.5890000e-001
 -3.5890000e-001
 -3.7840000e-001
 -3.9060000e-001
 -3.9550000e-001
 -4.0280000e-001
 -3.7840000e-001
 -3.9060000e-001
 -3.7840000e-001
 -3.9550000e-001
 -4.0770000e-001
 -4.0530000e-001
 -3.9310000e-001
 -4.0280000e-001
 -3.9550000e-001
 -4.0530000e-001
 -4.1260000e-001
 -3.5640000e-001
 -3.2230000e-001
 -2.4410000e-001
 -1.6110000e-001
 -3.4200000e-002
  2.0510000e-001
  3.9790000e-001
  5.5660000e-001
  6.3230000e-001
  5.4930000e-001
  3.8090000e-001
  1.8070000e-001
 -7.5700000e-002
 -3.2710000e-001
 -4.6140000e-001
 -5.3960000e-001
 -5.5660000e-001
 -5.2980000e-001
 -5.4930000e-001
 -5.4690000e-001
 -5.5420000e-001
 -5.6150000e-001
 -5.4690000e-001
 -5.5660000e-001
 -5.6400000e-001
 -6.3230000e-001
 -4.4680000e-001
  4.6390000e-001
  1.6992000e+000
  3.4351000e+000
  4.6655000e+000
  3.9941000e+000
  2.2290000e+000
  2.4900000e-001
 -1.3525000e+000
 -1.5991000e+000
 -1.1035000e+000
 -6.8600000e-001
 -5.4930000e-001
 -5.1270000e-001
 -4.8580000e-001
 -4.4430000e-001
 -3.9790000e-001
 -3.6870000e-001
 -3.6620000e-001
 -3.5640000e-001
 -3.3450000e-001
 -3.3690000e-001
 -3.2470000e-001
 -3.0520000e-001
 -2.9050000e-001
 -2.5150000e-001
 -2.4660000e-001
 -2.3930000e-001
 -2.1970000e-001
 -2.2460000e-001
 -2.1970000e-001
 -2.1970000e-001
 -2.6120000e-001
 -3.0760000e-001
 -3.8820000e-001
 -4.6630000e-001
 -5.5910000e-001
 -6.3960000e-001
 -6.6160000e-001
 -6.6160000e-001
 -5.7370000e-001
 -4.6140000e-001
 -3.7840000e-001
 -3.2710000e-001
 -3.8090000e-001
 -4.3950000e-001
 -5.2000000e-001
 -5.6880000e-001
 -5.9080000e-001
 -6.1280000e-001
 -6.1280000e-001
 -6.1280000e-001
 -6.2740000e-001
 -6.1770000e-001
 -6.2740000e-001
 -6.4940000e-001
 -6.3480000e-001
 -6.4450000e-001
 -6.1040000e-001
 -5.7130000e-001
 -5.5910000e-001
 -5.2490000e-001
 -5.1270000e-001
 -5.1270000e-001
 -4.9070000e-001
 -4.8340000e-001
 -4.8340000e-001
 -4.7360000e-001
 -4.7850000e-001
 -4.6390000e-001
 -4.4920000e-001
 -4.4920000e-001
 -4.6880000e-001
 -5.1030000e-001
 -5.4690000e-001
 -5.5180000e-001
 -5.4930000e-001
 -5.3710000e-001
 -5.2980000e-001
 -5.4200000e-001
 -5.0540000e-001
 -4.6390000e-001
 -3.9790000e-001
 -2.9790000e-001
 -1.7580000e-001
  5.8600000e-002
  2.7100000e-001
  4.1990000e-001
  4.9560000e-001
  3.9060000e-001
  2.1730000e-001
  9.8000000e-003
 -2.3680000e-001
 -4.8580000e-001
 -6.4940000e-001
 -7.4460000e-001
 -7.3970000e-001
 -7.3970000e-001
 -7.5440000e-001
 -7.5680000e-001
 -8.0080000e-001
 -8.1050000e-001
 -8.1050000e-001
 -8.1790000e-001
 -7.9830000e-001
 -8.3980000e-001
 -9.4730000e-001
 -6.8360000e-001
  1.9780000e-001
  1.5112000e+000
  3.2910000e+000
  4.2114000e+000
  3.2300000e+000
  1.4600000e+000
 -5.5910000e-001
 -1.8530000e+000
 -1.8286000e+000
 -1.2744000e+000
 -9.0330000e-001
 -7.9350000e-001
 -7.4950000e-001
 -7.1780000e-001
 -6.8600000e-001
 -6.8120000e-001
 -6.3230000e-001
 -6.2990000e-001
 -6.1770000e-001
 -5.9810000e-001
 -6.0060000e-001
 -5.5420000e-001
 -5.1270000e-001
 -5.0540000e-001
 -5.0290000e-001
 -5.1760000e-001
 -5.3220000e-001
 -5.1270000e-001
 -5.1510000e-001
 -5.1270000e-001
 -5.2490000e-001
 -5.6150000e-001
 -6.1520000e-001
 -7.0070000e-001
 -7.7880000e-001
 -8.9600000e-001
 -9.7660000e-001
 -1.0498000e+000
 -1.0571000e+000
 -9.8880000e-001
 -8.7160000e-001
 -7.4460000e-001
 -6.8850000e-001
 -7.0560000e-001
 -7.7640000e-001
 -8.5210000e-001
 -9.1310000e-001
 -9.4970000e-001
 -9.6920000e-001
 -1.0083000e+000
 -1.0278000e+000
 -1.0571000e+000
 -1.0571000e+000
 -1.0425000e+000
 -1.0278000e+000
 -1.0254000e+000
 -1.0327000e+000
 -1.0571000e+000
 -1.0498000e+000
 -1.0400000e+000
 -1.0449000e+000
 -1.0327000e+000
 -1.0571000e+000
 -1.0742000e+000
 -1.0840000e+000
 -1.0913000e+000
 -1.0742000e+000
 -1.0840000e+000
 -1.0840000e+000
 -1.0693000e+000
 -1.0449000e+000
 -1.0083000e+000
 -9.3990000e-001
 -8.7890000e-001
 -7.1530000e-001
 -4.8340000e-001
 -2.8320000e-001
 -1.1230000e-001
 -6.3500000e-002
 -1.6850000e-001
 -3.2230000e-001
 -5.8350000e-001
 -8.5210000e-001
 -1.0840000e+000
 -1.2378000e+000
 -1.3037000e+000
 -1.3184000e+000
 -1.3232000e+000
 -1.3184000e+000
 -1.3428000e+000
 -1.3623000e+000
 -1.3770000e+000
 -1.4087000e+000
 -1.4307000e+000
 -1.4404000e+000
 -1.5381000e+000
 -1.3184000e+000
 -3.7600000e-001
  9.6920000e-001
  2.7881000e+000
  3.8452000e+000
  2.8491000e+000
  1.0132000e+000
 -1.0425000e+000
 -2.3950000e+000
 -2.3828000e+000
 -1.8213000e+000
 -1.3965000e+000
 -1.2817000e+000
 -1.2476000e+000
 -1.2256000e+000
 -1.1963000e+000
 -1.1597000e+000
 -1.1230000e+000
 -1.0913000e+000
 -1.0669000e+000
 -1.0352000e+000
 -9.8630000e-001
 -9.7660000e-001
 -9.4480000e-001
 -9.0820000e-001
 -8.8380000e-001
 -8.4960000e-001
 -8.1050000e-001
 -7.8370000e-001
 -7.5680000e-001
 -7.5200000e-001
 -7.6420000e-001
 -7.7640000e-001
 -8.1540000e-001
 -8.5690000e-001
 -9.2770000e-001
 -9.9120000e-001
 -1.0645000e+000
 -1.0938000e+000
 -1.0425000e+000
 -9.3990000e-001
 -7.9100000e-001
 -6.9820000e-001
 -6.6410000e-001
 -7.1780000e-001
 -7.8860000e-001
 -8.2280000e-001
 -8.7400000e-001
 -8.7160000e-001
 -9.1310000e-001
 -9.3260000e-001
 -9.5460000e-001
 -9.3990000e-001
 -9.2770000e-001
 -9.0090000e-001
 -8.7650000e-001
 -8.6670000e-001
 -8.3980000e-001
 -8.3980000e-001
 -8.1300000e-001
 -8.1540000e-001
 -8.1050000e-001
 -8.0080000e-001
 -7.8610000e-001
 -7.8370000e-001
 -7.8860000e-001
 -7.7390000e-001
 -7.9350000e-001
 -7.9830000e-001
 -8.0810000e-001
 -7.9350000e-001
 -7.7390000e-001
 -7.1780000e-001
 -6.3480000e-001
 -5.2980000e-001
 -3.8090000e-001
 -1.6360000e-001
  2.9300000e-002
  1.5870000e-001
  2.3930000e-001
  1.8550000e-001
  4.8800000e-002
 -1.5380000e-001
 -4.3210000e-001
 -6.6160000e-001
 -8.3980000e-001
 -9.2290000e-001
 -9.1800000e-001
 -9.1550000e-001
 -9.1800000e-001
 -9.4240000e-001
 -9.4480000e-001
 -9.6440000e-001
 -9.5950000e-001
 -9.4730000e-001
 -9.3990000e-001
 -1.0107000e+000
 -9.7410000e-001
 -2.1000000e-001
  9.1550000e-001
  2.6099000e+000
  4.1553000e+000
  3.9331000e+000
  2.2803000e+000
  3.3200000e-001
 -1.4917000e+000
 -2.0532000e+000
 -1.6235000e+000
 -1.1084000e+000
 -9.0820000e-001
 -8.7400000e-001
 -8.2760000e-001
 -8.0810000e-001
 -7.6900000e-001
 -7.5440000e-001
 -7.4460000e-001
 -7.0070000e-001
 -6.9340000e-001
 -6.6410000e-001
 -6.4450000e-001
 -6.2500000e-001
 -5.9080000e-001
 -5.8110000e-001
 -5.6400000e-001
 -5.6150000e-001
 -5.7130000e-001
 -5.5910000e-001
 -5.5420000e-001
 -5.5180000e-001
 -5.6640000e-001
 -6.1040000e-001
 -6.7630000e-001
 -7.5440000e-001
 -8.3010000e-001
 -8.9840000e-001
 -9.5210000e-001
 -9.5210000e-001
 -8.8380000e-001
 -7.6420000e-001
 -6.7380000e-001
 -6.3230000e-001
 -6.7870000e-001
 -7.4710000e-001
 -8.1300000e-001
 -8.6180000e-001
 -8.9110000e-001
 -9.2290000e-001
 -9.3260000e-001
 -9.4480000e-001
 -9.2770000e-001
 -9.4730000e-001
 -9.2770000e-001
 -9.3510000e-001
 -9.4240000e-001
 -9.3990000e-001
 -9.1800000e-001
 -9.4730000e-001
 -9.2040000e-001
 -9.2530000e-001
 -9.1310000e-001
 -9.2290000e-001
 -8.9600000e-001
 -9.2040000e-001
 -9.0330000e-001
 -9.2040000e-001
 -9.0580000e-001
 -9.1310000e-001
 -8.9840000e-001
 -9.0580000e-001
 -8.9600000e-001
 -8.9110000e-001
 -8.8380000e-001
 -8.7160000e-001
 -8.6180000e-001
 -8.5690000e-001
 -8.4960000e-001
 -8.5450000e-001
 -8.8130000e-001
 -8.8620000e-001
 -9.2530000e-001
 -9.0580000e-001
 -9.1550000e-001
 -8.7650000e-001
 -8.6670000e-001
 -8.1050000e-001
 -7.5680000e-001
 -6.9580000e-001
 -6.0060000e-001
 -4.2240000e-001
 -1.8550000e-001
 -3.9100000e-002
  9.2800000e-002
  9.7700000e-002
 -3.1700000e-002
 -1.8310000e-001
 -4.0530000e-001
 -6.3960000e-001
 -8.5210000e-001
 -9.9370000e-001
 -1.0327000e+000
 -1.0791000e+000
 -1.0767000e+000
 -1.1084000e+000
 -1.1182000e+000
 -1.1279000e+000
 -1.1401000e+000
 -1.1450000e+000
 -1.1597000e+000
 -1.1377000e+000
 -1.1597000e+000
 -1.2549000e+000
 -1.0449000e+000
 -1.4160000e-001
  1.1108000e+000
  2.9126000e+000
  4.0137000e+000
  3.1982000e+000
  1.4282000e+000
 -5.6640000e-001
 -1.9995000e+000
 -2.0825000e+000
 -1.5454000e+000
 -1.1548000e+000
 -1.0303000e+000
 -9.9610000e-001
 -9.4730000e-001
 -8.9360000e-001
 -8.6910000e-001
 -8.3250000e-001
 -8.2030000e-001
 -7.9350000e-001
 -7.7390000e-001
 -7.5200000e-001
 -7.3490000e-001
 -7.3240000e-001
 -7.1780000e-001
 -7.2020000e-001
 -7.1040000e-001
 -7.0310000e-001
 -7.1290000e-001
 -7.3240000e-001
 -7.4950000e-001
 -7.7640000e-001
 -7.9830000e-001
 -8.3740000e-001
 -8.8380000e-001
 -9.4970000e-001
 -1.0254000e+000
 -1.1035000e+000
 -1.1890000e+000
 -1.1938000e+000
 -1.1401000e+000
 -1.0229000e+000
 -8.5690000e-001
 -7.6660000e-001
 -7.2270000e-001
 -7.6900000e-001
 -8.5450000e-001
 -9.3260000e-001
 -9.7900000e-001
 -1.0156000e+000
 -1.0205000e+000
 -1.0498000e+000
 -1.0303000e+000
 -1.0254000e+000
 -9.9120000e-001
 -9.7410000e-001
 -9.5700000e-001
 -9.9370000e-001
 -1.0010000e+000
 -1.0352000e+000
 -1.0376000e+000
 -1.0596000e+000
 -1.0693000e+000
 -1.1011000e+000
 -1.1084000e+000
 -1.1230000e+000
 -1.1035000e+000
 -1.0767000e+000
 -1.0913000e+000
 -1.0791000e+000
 -1.1011000e+000
 -1.0840000e+000
 -1.0742000e+000
 -1.0425000e+000
 -1.0327000e+000
 -9.9120000e-001
 -9.5460000e-001
 -8.9360000e-001
 -8.1540000e-001
 -6.5920000e-001
 -4.2720000e-001
 -2.2950000e-001
 -7.0800000e-002
 -2.9300000e-002
 -1.5140000e-001
 -3.3940000e-001
 -6.0060000e-001
 -8.6910000e-001
 -1.0791000e+000
 -1.2305000e+000
 -1.2793000e+000
 -1.3232000e+000
 -1.3501000e+000
 -1.3965000e+000
 -1.4209000e+000
 -1.4502000e+000
 -1.4941000e+000
 -1.5088000e+000
 -1.5210000e+000
 -1.5381000e+000
 -1.6211000e+000
 -1.4526000e+000
 -5.4690000e-001
  7.3240000e-001
  2.5146000e+000
  3.7720000e+000
  2.9858000e+000
  1.1353000e+000
 -8.8870000e-001
 -2.4316000e+000
 -2.5732000e+000
 -1.9824000e+000
 -1.5405000e+000
 -1.3940000e+000
 -1.3501000e+000
 -1.2646000e+000
 -1.2134000e+000
 -1.1426000e+000
 -1.1206000e+000
 -1.0986000e+000
 -1.0620000e+000
 -1.0498000e+000
 -1.0083000e+000
 -9.9120000e-001
 -9.8390000e-001
 -9.5210000e-001
 -9.1800000e-001
 -8.7160000e-001
 -8.0320000e-001
 -7.9100000e-001
 -7.3730000e-001
 -7.2020000e-001
 -7.2020000e-001
 -7.1530000e-001
 -7.4710000e-001
 -8.0320000e-001
 -8.8380000e-001
 -9.7660000e-001
 -1.0742000e+000
 -1.1157000e+000
 -1.1011000e+000
 -1.0107000e+000
 -8.6910000e-001
 -7.2750000e-001
 -6.7630000e-001
 -6.9090000e-001
 -7.6660000e-001
 -8.3250000e-001
 -8.9360000e-001
 -8.9110000e-001
 -9.1060000e-001
 -8.8620000e-001
 -8.8130000e-001
 -8.8870000e-001
 -8.6670000e-001
 -8.7160000e-001
 -8.5210000e-001
 -8.6430000e-001
 -8.5210000e-001
 -8.4230000e-001
 -8.4230000e-001
 -8.1050000e-001
 -8.2280000e-001
 -8.2280000e-001
 -8.2520000e-001
 -8.4960000e-001
 -8.3740000e-001
 -8.4230000e-001
 -8.4720000e-001
 -8.5210000e-001
 -8.6430000e-001
 -8.5210000e-001
 -8.4720000e-001
 -8.1790000e-001
 -7.5930000e-001
 -7.2270000e-001
 -6.2740000e-001
 -5.4440000e-001
 -3.6380000e-001
 -1.1720000e-001
  7.0800000e-002
  2.4660000e-001
  2.5390000e-001
  1.5630000e-001
 -3.9100000e-002
 -3.1490000e-001
 -5.9330000e-001
 -7.9830000e-001
 -9.4480000e-001
 -9.7170000e-001
 -9.8140000e-001
 -9.8140000e-001
 -9.8390000e-001
 -1.0034000e+000
 -1.0034000e+000
 -1.0229000e+000
 -1.0303000e+000
 -1.0229000e+000
 -1.0254000e+000
 -1.0742000e+000
 -8.4230000e-001
  1.3670000e-001
  1.4331000e+000
  3.1934000e+000
  4.4043000e+000
  3.7207000e+000
  1.9043000e+000
 -1.0250000e-001
 -1.7114000e+000
 -1.9922000e+000
 -1.5063000e+000
 -1.0693000e+000
 -9.3510000e-001
 -8.9110000e-001
 -8.7650000e-001
 -8.3980000e-001
 -8.2030000e-001
 -8.0810000e-001
 -7.9350000e-001
 -7.5440000e-001
 -7.4220000e-001
 -7.1530000e-001
 -6.9090000e-001
 -6.8600000e-001
 -6.7870000e-001
 -6.6650000e-001
 -6.5920000e-001
 -6.4940000e-001
 -6.2990000e-001
 -6.3480000e-001
 -6.2260000e-001
 -6.2990000e-001
 -6.6890000e-001
 -7.1530000e-001
 -7.8130000e-001
 -8.3980000e-001
 -9.4970000e-001
 -1.0376000e+000
 -1.0938000e+000
 -1.0962000e+000
 -1.0229000e+000
 -8.8380000e-001
 -7.5680000e-001
 -7.1290000e-001
 -7.3970000e-001
 -8.1300000e-001
 -8.7650000e-001
 -9.4970000e-001
 -9.9850000e-001
 -1.0156000e+000
 -1.0571000e+000
 -1.0327000e+000
 -1.0352000e+000
 -1.0254000e+000
 -1.0303000e+000
 -1.0278000e+000
 -1.0156000e+000
 -1.0254000e+000
 -1.0083000e+000
 -1.0327000e+000
 -1.0034000e+000
 -1.0278000e+000
 -1.0132000e+000
 -1.0132000e+000
 -1.0181000e+000
 -1.0107000e+000
 -1.0059000e+000
 -9.9120000e-001
 -9.9610000e-001
 -9.9120000e-001
 -9.8630000e-001
 -9.9120000e-001
 -9.8630000e-001
 -9.9120000e-001
 -9.8630000e-001
 -9.9610000e-001
 -9.9370000e-001
 -9.8880000e-001
 -1.0059000e+000
 -1.0132000e+000
 -1.0010000e+000
 -9.7170000e-001
 -8.9110000e-001
 -8.1790000e-001
 -6.8120000e-001
 -4.6140000e-001
 -2.1000000e-001
 -4.8800000e-002
  5.3700000e-002
  9.8000000e-003
 -1.3430000e-001
 -3.3450000e-001
 -5.6880000e-001
 -8.3250000e-001
 -1.0107000e+000
 -1.1182000e+000
 -1.1304000e+000
 -1.1304000e+000
 -1.1572000e+000
 -1.2085000e+000
 -1.2646000e+000
 -1.3062000e+000
 -1.3232000e+000
 -1.3330000e+000
 -1.3110000e+000
 -1.3306000e+000
 -1.3867000e+000
 -1.3770000e+000
 -6.2740000e-001
  4.4190000e-001
  2.0776000e+000
  3.5791000e+000
  3.4009000e+000
  1.7749000e+000
 -1.0500000e-001
 -1.8896000e+000
 -2.4365000e+000
 -1.9971000e+000
 -1.5063000e+000
 -1.3062000e+000
 -1.2427000e+000
 -1.2109000e+000
 -1.1548000e+000
 -1.1401000e+000
 -1.1157000e+000
 -1.0889000e+000
 -1.0913000e+000
 -1.0498000e+000
 -1.0034000e+000
 -9.9370000e-001
 -9.4480000e-001
 -9.3990000e-001
 -9.5950000e-001
 -9.4970000e-001
 -9.4240000e-001
 -9.3020000e-001
 -9.1550000e-001
 -9.0090000e-001
 -9.0330000e-001
 -9.4730000e-001
 -9.7410000e-001
 -1.0229000e+000
 -1.1084000e+000
 -1.1963000e+000
 -1.2842000e+000
 -1.3696000e+000
 -1.4331000e+000
 -1.3843000e+000
 -1.2744000e+000
 -1.1597000e+000
 -1.0986000e+000
 -1.0986000e+000
 -1.1523000e+000
 -1.2109000e+000
 -1.2891000e+000
 -1.3281000e+000
 -1.3721000e+000
 -1.3989000e+000
 -1.4014000e+000
 -1.4014000e+000
 -1.3892000e+000
 -1.4063000e+000
 -1.4014000e+000
 -1.4355000e+000
 -1.3940000e+000
 -1.4038000e+000
 -1.3989000e+000
 -1.3965000e+000
 -1.4160000e+000
 -1.4258000e+000
 -1.4355000e+000
 -1.4331000e+000
 -1.4429000e+000
 -1.4331000e+000
 -1.4453000e+000
 -1.4429000e+000
 -1.4624000e+000
 -1.4478000e+000
 -1.4478000e+000
 -1.4160000e+000
 -1.4307000e+000
 -1.4258000e+000
 -1.4453000e+000
 -1.4063000e+000
 -1.3916000e+000
 -1.3086000e+000
 -1.2354000e+000
 -1.1328000e+000
 -8.8870000e-001
 -6.3480000e-001
 -4.6880000e-001
 -3.3690000e-001
 -4.1500000e-001
 -5.4930000e-001
 -7.7390000e-001
 -1.0449000e+000
 -1.2988000e+000
 -1.5088000e+000
 -1.5942000e+000
 -1.6309000e+000
 -1.6357000e+000
 -1.6699000e+000
 -1.6748000e+000
 -1.6943000e+000
 -1.7114000e+000
 -1.7163000e+000
 -1.7480000e+000
 -1.7749000e+000
 -1.8433000e+000
 -1.8994000e+000
 -1.4233000e+000
 -3.3940000e-001
  1.1865000e+000
  2.9663000e+000
  3.3936000e+000
  1.9775000e+000
  4.8800000e-002
 -1.9775000e+000
 -2.9639000e+000
 -2.7148000e+000
 -2.1313000e+000
 -1.8457000e+000
 -1.7627000e+000
 -1.7139000e+000
 -1.6870000e+000
 -1.6455000e+000
 -1.6309000e+000
 -1.6016000e+000
 -1.5771000e+000
 -1.5552000e+000
 -1.5405000e+000
 -1.5112000e+000
 -1.4868000e+000
 -1.4355000e+000
 -1.4038000e+000
 -1.3794000e+000
 -1.3721000e+000
 -1.3452000e+000
 -1.3232000e+000
 -1.2915000e+000
 -1.2769000e+000
 -1.3135000e+000
 -1.3379000e+000
 -1.3672000e+000
 -1.4404000e+000
 -1.4917000e+000
 -1.5869000e+000
 -1.6626000e+000
 -1.6992000e+000
 -1.6748000e+000
 -1.5601000e+000
 -1.4526000e+000
 -1.3257000e+000
 -1.2939000e+000
 -1.3452000e+000
 -1.4160000e+000
 -1.4673000e+000
 -1.5308000e+000
 -1.5234000e+000
 -1.5308000e+000
 -1.5210000e+000
 -1.5283000e+000
 -1.5088000e+000
 -1.5063000e+000
 -1.4697000e+000
 -1.4722000e+000
 -1.4526000e+000
 -1.4526000e+000
 -1.4404000e+000
 -1.4258000e+000
 -1.3940000e+000
 -1.3965000e+000
 -1.3721000e+000
 -1.3892000e+000
 -1.3940000e+000
 -1.3989000e+000
 -1.3721000e+000
 -1.3794000e+000
 -1.3525000e+000
 -1.3062000e+000
 -1.2549000e+000
 -1.1621000e+000
 -1.0840000e+000
 -9.5700000e-001
 -7.2020000e-001
 -4.6880000e-001
 -2.7340000e-001
 -1.5140000e-001
 -2.0750000e-001
 -3.5890000e-001
 -5.9330000e-001
 -8.3250000e-001
 -1.0913000e+000
 -1.2622000e+000
 -1.3379000e+000
 -1.3672000e+000
 -1.3623000e+000
 -1.3623000e+000
 -1.3647000e+000
 -1.3623000e+000
 -1.3916000e+000
 -1.4087000e+000
 -1.4502000e+000
 -1.4648000e+000
 -1.5161000e+000
 -1.5112000e+000
 -9.2040000e-001
  1.9780000e-001
  1.7554000e+000
  3.4644000e+000
  3.8550000e+000
  2.4414000e+000
  5.4200000e-001
 -1.4258000e+000
 -2.4121000e+000
 -2.1924000e+000
 -1.6357000e+000
 -1.3696000e+000
 -1.2817000e+000
 -1.2671000e+000
 -1.2134000e+000
 -1.1914000e+000
 -1.1719000e+000
 -1.1475000e+000
 -1.1328000e+000
 -1.1011000e+000
 -1.0669000e+000
 -1.0767000e+000
 -1.0254000e+000
 -9.9120000e-001
 -9.4730000e-001
 -9.3260000e-001
 -9.1550000e-001
 -9.3260000e-001
 -9.4480000e-001
 -9.4240000e-001
 -9.2290000e-001
 -9.3020000e-001
 -9.5700000e-001
 -9.7900000e-001
 -1.0474000e+000
 -1.1255000e+000
 -1.2354000e+000
 -1.3110000e+000
 -1.3330000e+000
 -1.2671000e+000
 -1.1572000e+000
 -1.0376000e+000
 -9.8390000e-001
 -1.0205000e+000
 -1.0986000e+000
 -1.1890000e+000
 -1.2671000e+000
 -1.3159000e+000
 -1.3306000e+000
 -1.3550000e+000
 -1.3501000e+000
 -1.3794000e+000
 -1.3770000e+000
 -1.3843000e+000
 -1.4014000e+000
 -1.3989000e+000
 -1.4111000e+000
 -1.3965000e+000
 -1.4111000e+000
 -1.3892000e+000
 -1.4063000e+000
 -1.3965000e+000
 -1.4160000e+000
 -1.4111000e+000
 -1.4331000e+000
 -1.4429000e+000
 -1.4526000e+000
 -1.4600000e+000
 -1.4575000e+000
 -1.4624000e+000
 -1.4429000e+000
 -1.4502000e+000
 -1.4380000e+000
 -1.4648000e+000
 -1.4502000e+000
 -1.4575000e+000
 -1.4380000e+000
 -1.4453000e+000
 -1.4282000e+000
 -1.4551000e+000
 -1.4551000e+000
 -1.4404000e+000
 -1.3843000e+000
 -1.3232000e+000
 -1.2451000e+000
 -1.1572000e+000
 -9.7900000e-001
 -7.2020000e-001
 -5.5420000e-001
 -4.0770000e-001
 -4.1750000e-001
 -5.2980000e-001
 -7.1530000e-001
 -9.3260000e-001
 -1.1987000e+000
 -1.4063000e+000
 -1.5332000e+000
 -1.5942000e+000
 -1.5894000e+000
 -1.6089000e+000
 -1.6064000e+000
 -1.6162000e+000
 -1.6138000e+000
 -1.6309000e+000
 -1.6479000e+000
 -1.6626000e+000
 -1.6821000e+000
 -1.7676000e+000
 -1.6870000e+000
 -8.8870000e-001
  2.3680000e-001
  1.9946000e+000
  3.3838000e+000
  2.8955000e+000
  1.1694000e+000
 -8.0080000e-001
 -2.4780000e+000
 -2.7832000e+000
 -2.2461000e+000
 -1.7627000e+000
 -1.5942000e+000
 -1.5405000e+000
 -1.4893000e+000
 -1.4600000e+000
 -1.4233000e+000
 -1.4136000e+000
 -1.3940000e+000
 -1.3770000e+000
 -1.3647000e+000
 -1.3281000e+000
 -1.2964000e+000
 -1.2500000e+000
 -1.1987000e+000
 -1.1963000e+000
 -1.1621000e+000
 -1.1499000e+000
 -1.1475000e+000
 -1.1353000e+000
 -1.1401000e+000
 -1.1572000e+000
 -1.1572000e+000
 -1.1768000e+000
 -1.2256000e+000
 -1.2842000e+000
 -1.3672000e+000
 -1.4551000e+000
 -1.5283000e+000
 -1.5405000e+000
 -1.5039000e+000
 -1.3794000e+000
 -1.2476000e+000
 -1.1597000e+000
 -1.1523000e+000
 -1.1963000e+000
 -1.2573000e+000
 -1.3184000e+000
 -1.3843000e+000
 -1.3940000e+000
 -1.4380000e+000
 -1.4453000e+000
 -1.4624000e+000
 -1.4697000e+000
 -1.4648000e+000
 -1.4526000e+000
 -1.4478000e+000
 -1.4404000e+000
 -1.4624000e+000
 -1.4697000e+000
 -1.4600000e+000
 -1.4746000e+000
 -1.4624000e+000
 -1.4844000e+000
 -1.4917000e+000
 -1.5088000e+000
 -1.5088000e+000
 -1.5186000e+000
 -1.5332000e+000
 -1.5308000e+000
 -1.5015000e+000
 -1.4502000e+000
 -1.3721000e+000
 -1.2964000e+000
 -1.1646000e+000
 -9.4240000e-001
 -7.0310000e-001
 -5.3710000e-001
 -4.3950000e-001
 -4.9560000e-001
 -6.4210000e-001
 -8.6180000e-001
 -1.1035000e+000
 -1.3770000e+000
 -1.5454000e+000
 -1.6479000e+000
 -1.6626000e+000
 -1.6602000e+000
 -1.6699000e+000
 -1.6846000e+000
 -1.6821000e+000
 -1.7114000e+000
 -1.7139000e+000
 -1.7090000e+000
 -1.7261000e+000
 -1.7529000e+000
 -1.8262000e+000
 -1.3062000e+000
 -2.1730000e-001
  1.3843000e+000
  3.1982000e+000
  3.5986000e+000
  2.1655000e+000
  2.6610000e-001
 -1.7554000e+000
 -2.6709000e+000
 -2.3584000e+000
 -1.7749000e+000
 -1.4819000e+000
 -1.4087000e+000
 -1.3599000e+000
 -1.3013000e+000
 -1.2573000e+000
 -1.1987000e+000
 -1.1548000e+000
 -1.1377000e+000
 -1.0742000e+000
 -1.0303000e+000
 -9.9120000e-001
 -9.4480000e-001
 -8.9360000e-001
 -8.6670000e-001
 -8.3980000e-001
 -8.4230000e-001
 -8.3010000e-001
 -8.5690000e-001
 -8.9360000e-001
 -8.9360000e-001
 -8.7890000e-001
 -8.9600000e-001
 -9.3990000e-001
 -1.0107000e+000
 -1.0986000e+000
 -1.1841000e+000
 -1.2524000e+000
 -1.2720000e+000
 -1.2256000e+000
 -1.1328000e+000
 -1.0645000e+000
 -1.0376000e+000
 -1.0938000e+000
 -1.1890000e+000
 -1.2939000e+000
 -1.3501000e+000
 -1.3818000e+000
 -1.4038000e+000
 -1.4282000e+000
 -1.4478000e+000
 -1.4624000e+000
 -1.4868000e+000
 -1.4893000e+000
 -1.4917000e+000
 -1.4917000e+000
 -1.4893000e+000
 -1.4819000e+000
 -1.4868000e+000
 -1.4771000e+000
 -1.4697000e+000
 -1.4600000e+000
 -1.4600000e+000
 -1.4624000e+000
 -1.4624000e+000
 -1.4478000e+000
 -1.4380000e+000
 -1.4233000e+000
 -1.4233000e+000
 -1.4136000e+000
 -1.4087000e+000
 -1.4014000e+000
 -1.3892000e+000
 -1.3672000e+000
 -1.3184000e+000
 -1.2817000e+000
 -1.2012000e+000
 -1.1108000e+000
 -1.0181000e+000
 -8.3740000e-001
 -6.1520000e-001
 -4.3210000e-001
 -2.5880000e-001
 -2.0510000e-001
 -2.5390000e-001
 -3.8330000e-001
 -5.8590000e-001
 -8.1540000e-001
 -1.0181000e+000
 -1.1499000e+000
 -1.1816000e+000
 -1.1841000e+000
 -1.2036000e+000
 -1.1890000e+000
 -1.2061000e+000
 -1.2036000e+000
 -1.2012000e+000
 -1.2061000e+000
 -1.1987000e+000
 -1.1890000e+000
 -1.2476000e+000
 -1.1011000e+000
 -2.4900000e-001
  9.6440000e-001
  2.6831000e+000
  4.1064000e+000
  3.6865000e+000
  1.9434000e+000
 -3.6600000e-002
 -1.7969000e+000
 -2.2559000e+000
 -1.7749000e+000
 -1.2695000e+000
 -1.0693000e+000
 -1.0010000e+000
 -9.6190000e-001
 -9.2770000e-001
 -9.1060000e-001
 -9.0330000e-001
 -8.8380000e-001
 -8.5690000e-001
 -8.5210000e-001
 -8.4720000e-001
 -8.2760000e-001
 -8.1540000e-001
 -7.9350000e-001
 -7.5200000e-001
 -7.4220000e-001
 -7.3730000e-001
 -7.5680000e-001
 -7.4950000e-001
 -7.7880000e-001
 -7.9350000e-001
 -7.7640000e-001
 -7.9100000e-001
 -8.4230000e-001
 -9.0820000e-001
 -9.9120000e-001
 -1.1035000e+000
 -1.1670000e+000
 -1.1499000e+000
 -1.0840000e+000
 -9.7410000e-001
 -8.8130000e-001
 -8.2520000e-001
 -8.6430000e-001
 -9.2290000e-001
 -1.0059000e+000
 -1.0815000e+000
 -1.1108000e+000
 -1.1499000e+000
 -1.1694000e+000
 -1.1694000e+000
 -1.1816000e+000
 -1.1670000e+000
 -1.1719000e+000
 -1.1719000e+000
 -1.1694000e+000
 -1.1621000e+000
 -1.1450000e+000
 -1.1255000e+000
 -1.1182000e+000
 -1.1328000e+000
 -1.1279000e+000
 -1.1304000e+000
 -1.1157000e+000
 -1.1060000e+000
 -1.1060000e+000
 -1.0840000e+000
 -1.0889000e+000
 -1.0596000e+000
 -1.0840000e+000
 -1.0986000e+000
 -1.0938000e+000
 -1.1011000e+000
 -1.0571000e+000
 -1.0132000e+000
 -9.6440000e-001
 -8.6180000e-001
 -7.8370000e-001
 -5.7860000e-001
 -3.2470000e-001
 -1.4400000e-001
  3.4200000e-002
  4.3900000e-002
 -4.3900000e-002
 -2.4170000e-001
 -4.8830000e-001
 -7.5680000e-001
 -9.9610000e-001
 -1.1255000e+000
 -1.1646000e+000
 -1.1890000e+000
 -1.1963000e+000
 -1.2134000e+000
 -1.2183000e+000
 -1.2256000e+000
 -1.2256000e+000
 -1.2451000e+000
 -1.2817000e+000
 -1.2915000e+000
 -1.3647000e+000
 -1.3452000e+000
 -7.4950000e-001
  3.3200000e-001
  1.8701000e+000
  3.5498000e+000
  3.8232000e+000
  2.4023000e+000
  5.3960000e-001
 -1.3965000e+000
 -2.2925000e+000
 -2.0288000e+000
 -1.5015000e+000
 -1.2109000e+000
 -1.1523000e+000
 -1.1133000e+000
 -1.0938000e+000
 -1.0522000e+000
 -1.0181000e+000
 -1.0107000e+000
 -9.8140000e-001
 -9.7900000e-001
 -9.8630000e-001
 -9.5460000e-001
 -9.3990000e-001
 -9.1550000e-001
 -8.8130000e-001
 -8.6670000e-001
 -8.5210000e-001
 -8.2280000e-001
 -8.1300000e-001
 -8.2520000e-001
 -8.3010000e-001
 -8.6910000e-001
 -9.0090000e-001
 -9.1800000e-001
 -9.8880000e-001
 -1.0547000e+000
 -1.1255000e+000
 -1.1963000e+000
 -1.2231000e+000
 -1.1743000e+000
 -1.0596000e+000
 -9.4480000e-001
 -8.6180000e-001
 -8.4960000e-001
 -9.3020000e-001
 -1.0352000e+000
 -1.1133000e+000
 -1.1792000e+000
 -1.2256000e+000
 -1.2476000e+000
 -1.2891000e+000
 -1.2915000e+000
 -1.3135000e+000
 -1.3135000e+000
 -1.3477000e+000
 -1.3428000e+000
 -1.3599000e+000
 -1.3477000e+000
 -1.3379000e+000
 -1.3184000e+000
 -1.3184000e+000
 -1.3086000e+000
 -1.3184000e+000
 -1.3257000e+000
 -1.3477000e+000
 -1.3477000e+000
 -1.3721000e+000
 -1.3623000e+000
 -1.3623000e+000
 -1.3428000e+000
 -1.3257000e+000
 -1.3208000e+000
 -1.3379000e+000
 -1.3330000e+000
 -1.3428000e+000
 -1.3428000e+000
 -1.3647000e+000
 -1.3745000e+000
 -1.3696000e+000
 -1.3135000e+000
 -1.2598000e+000
 -1.1743000e+000
 -1.0913000e+000
 -9.2530000e-001
 -6.6890000e-001
 -4.7850000e-001
 -3.1250000e-001
 -2.9050000e-001
 -3.8570000e-001
 -5.6880000e-001
 -7.9590000e-001
 -1.0474000e+000
 -1.2671000e+000
 -1.4111000e+000
 -1.4453000e+000
 -1.4453000e+000
 -1.4380000e+000
 -1.4453000e+000
 -1.4478000e+000
 -1.4551000e+000
 -1.4526000e+000
 -1.4502000e+000
 -1.4380000e+000
 -1.4331000e+000
 -1.5112000e+000
 -1.3818000e+000
 -5.3220000e-001
  6.5190000e-001
  2.3926000e+000
  3.7939000e+000
  3.3203000e+000
  1.5967000e+000
 -3.4670000e-001
 -2.0410000e+000
 -2.4170000e+000
 -1.9165000e+000
 -1.4282000e+000
 -1.2134000e+000
 -1.1670000e+000
 -1.1279000e+000
 -1.0986000e+000
 -1.0767000e+000
 -1.0400000e+000
 -1.0034000e+000
 -9.7410000e-001
 -9.3750000e-001
 -9.2530000e-001
 -8.9110000e-001
 -8.6670000e-001
 -8.3980000e-001
 -7.9100000e-001
 -7.6420000e-001
 -7.1780000e-001
 -6.9580000e-001
 -6.7630000e-001
 -6.7630000e-001
 -6.7630000e-001
 -7.0560000e-001
 -7.2510000e-001
 -7.7880000e-001
 -8.6430000e-001
 -9.4730000e-001
 -1.0498000e+000
 -1.1377000e+000
 -1.1621000e+000
 -1.1011000e+000
 -9.8630000e-001
 -8.6670000e-001
 -7.8130000e-001
 -7.9350000e-001
 -8.6180000e-001
 -9.2770000e-001
 -9.8390000e-001
 -1.0254000e+000
 -1.0547000e+000
 -1.0840000e+000
 -1.0938000e+000
 -1.1206000e+000
 -1.1206000e+000
 -1.1353000e+000
 -1.1255000e+000
 -1.1230000e+000
 -1.1108000e+000
 -1.0986000e+000
 -1.1011000e+000
 -1.0986000e+000
 -1.0938000e+000
 -1.0913000e+000
 -1.0962000e+000
 -1.0815000e+000
 -1.0962000e+000
 -1.0864000e+000
 -1.0889000e+000
 -1.0645000e+000
 -1.0718000e+000
 -1.0767000e+000
 -1.0986000e+000
 -1.1060000e+000
 -1.1011000e+000
 -1.1060000e+000
 -1.1011000e+000
 -1.1255000e+000
 -1.1011000e+000
 -1.0693000e+000
 -9.9610000e-001
 -9.1060000e-001
 -8.2280000e-001
 -6.5920000e-001
 -4.2720000e-001
 -2.4170000e-001
 -9.5200000e-002
 -5.3700000e-002
 -1.5140000e-001
 -3.2470000e-001
 -5.4930000e-001
 -8.3010000e-001
 -1.0742000e+000
 -1.2183000e+000
 -1.2939000e+000
 -1.2988000e+000
 -1.3086000e+000
 -1.3281000e+000
 -1.3623000e+000
 -1.3672000e+000
 -1.3843000e+000
 -1.3818000e+000
 -1.3867000e+000
 -1.3818000e+000
 -1.3989000e+000
 -1.4893000e+000
 -1.3818000e+000
 -5.6150000e-001
  6.1770000e-001
  2.3193000e+000
  3.7207000e+000
  3.3374000e+000
  1.6211000e+000
 -3.0520000e-001
 -2.0288000e+000
 -2.4536000e+000
 -1.9580000e+000
 -1.4575000e+000
 -1.2793000e+000
 -1.2280000e+000
 -1.2085000e+000
 -1.1963000e+000
 -1.1743000e+000
 -1.1768000e+000
 -1.1426000e+000
 -1.1255000e+000
 -1.0986000e+000
 -1.0840000e+000
 -1.0718000e+000
 -1.0571000e+000
 -1.0547000e+000
 -1.0254000e+000
 -1.0034000e+000
 -1.0156000e+000
 -9.9850000e-001
 -1.0205000e+000
 -1.0254000e+000
 -1.0376000e+000
 -1.0547000e+000
 -1.0815000e+000
 -1.1353000e+000
 -1.2012000e+000
 -1.2988000e+000
 -1.3989000e+000
 -1.4917000e+000
 -1.5161000e+000
 -1.4722000e+000
 -1.3843000e+000
 -1.2695000e+000
 -1.2280000e+000
 -1.2329000e+000
 -1.3013000e+000
 -1.3818000e+000
 -1.4453000e+000
 -1.4844000e+000
 -1.5015000e+000
 -1.5259000e+000
 -1.5356000e+000
 -1.5503000e+000
 -1.5576000e+000
 -1.5527000e+000
 -1.5552000e+000
 -1.5454000e+000
 -1.5527000e+000
 -1.5405000e+000
 -1.5649000e+000
 -1.5405000e+000
 -1.5527000e+000
 -1.5479000e+000
 -1.5552000e+000
 -1.5479000e+000
 -1.5527000e+000
 -1.5479000e+000
 -1.5308000e+000
 -1.5332000e+000
 -1.5137000e+000
 -1.5088000e+000
 -1.4941000e+000
 -1.4990000e+000
 -1.4575000e+000
 -1.4160000e+000
 -1.3281000e+000
 -1.2402000e+000
 -1.0767000e+000
 -8.4720000e-001
 -5.8590000e-001
 -4.0770000e-001
 -3.0520000e-001
 -3.5640000e-001
 -5.1510000e-001
 -7.1530000e-001
 -9.4970000e-001
 -1.1719000e+000
 -1.3306000e+000
 -1.4185000e+000
 -1.4307000e+000
 -1.4380000e+000
 -1.4307000e+000
 -1.4404000e+000
 -1.4087000e+000
 -1.4087000e+000
 -1.3916000e+000
 -1.3843000e+000
 -1.3745000e+000
 -1.3989000e+000
 -1.4331000e+000
 -9.6440000e-001
  1.0990000e-001
  1.5503000e+000
  3.3350000e+000
  3.9868000e+000
  2.8076000e+000
  9.4480000e-001
 -1.0522000e+000
 -2.2388000e+000
 -2.1460000e+000
 -1.5967000e+000
 -1.2354000e+000
 -1.1304000e+000
 -1.0840000e+000
 -1.0229000e+000
 -1.0181000e+000
 -9.9850000e-001
 -9.8140000e-001
 -9.7660000e-001
 -9.5950000e-001
 -9.4730000e-001
 -9.1310000e-001
 -8.9360000e-001
 -8.5210000e-001
 -8.1540000e-001
 -8.0570000e-001
 -7.8370000e-001
 -7.9590000e-001
 -7.9590000e-001
 -8.0570000e-001
 -8.0810000e-001
 -7.9350000e-001
 -8.1050000e-001
 -8.4960000e-001
 -9.1310000e-001
 -9.9610000e-001
 -1.0840000e+000
 -1.1646000e+000
 -1.2036000e+000
 -1.1475000e+000
 -1.0522000e+000
 -9.2290000e-001
 -8.3740000e-001
 -8.3010000e-001
 -8.8870000e-001
 -9.7900000e-001
 -1.0645000e+000
 -1.1011000e+000
 -1.1304000e+000
 -1.1133000e+000
 -1.1230000e+000
 -1.1206000e+000
 -1.1523000e+000
 -1.1670000e+000
 -1.1938000e+000
 -1.1938000e+000
 -1.1743000e+000
 -1.1572000e+000
 -1.1328000e+000
 -1.1304000e+000
 -1.1401000e+000
 -1.1426000e+000
 -1.1353000e+000
 -1.1426000e+000
 -1.1255000e+000
 -1.1279000e+000
 -1.1133000e+000
 -1.1157000e+000
 -1.0864000e+000
 -1.0791000e+000
 -1.0547000e+000
 -1.0669000e+000
 -1.0645000e+000
 -1.0938000e+000
 -1.0791000e+000
 -1.0425000e+000
 -9.9370000e-001
 -9.0090000e-001
 -8.1300000e-001
 -6.9340000e-001
 -4.6140000e-001
 -2.0260000e-001
 -3.4200000e-002
  1.0010000e-001
  5.3700000e-002
 -1.0010000e-001
 -3.0520000e-001
 -5.6880000e-001
 -8.2760000e-001
 -1.0327000e+000
 -1.1572000e+000
 -1.1841000e+000
 -1.1963000e+000
 -1.1792000e+000
 -1.1914000e+000
 -1.2085000e+000
 -1.2280000e+000
 -1.2598000e+000
 -1.2695000e+000
 -1.2817000e+000
 -1.2695000e+000
 -1.3232000e+000
 -1.3354000e+000
 -7.9350000e-001
  2.4660000e-001
  1.7383000e+000
  3.4619000e+000
  3.8257000e+000
  2.4707000e+000
  5.9570000e-001
 -1.3672000e+000
 -2.3486000e+000
 -2.0923000e+000
 -1.5332000e+000
 -1.2427000e+000
 -1.1499000e+000
 -1.1353000e+000
 -1.1060000e+000
 -1.0620000e+000
 -1.0596000e+000
 -1.0376000e+000
 -1.0278000e+000
 -9.9850000e-001
 -9.7170000e-001
 -9.6190000e-001
 -9.2040000e-001
 -9.1800000e-001
 -8.8620000e-001
 -8.6670000e-001
 -8.5210000e-001
 -8.3980000e-001
 -8.5210000e-001
 -8.5210000e-001
 -8.7890000e-001
 -8.7890000e-001
 -9.1310000e-001
 -9.5950000e-001
 -1.0181000e+000
 -1.1084000e+000
 -1.1816000e+000
 -1.2769000e+000
 -1.3110000e+000
 -1.3135000e+000
 -1.2158000e+000
 -1.1108000e+000
 -1.0083000e+000
 -9.7410000e-001
 -1.0205000e+000
 -1.0742000e+000
 -1.1597000e+000
 -1.2085000e+000
 -1.2524000e+000
 -1.2842000e+000
 -1.3184000e+000
 -1.3232000e+000
 -1.3501000e+000
 -1.3599000e+000
 -1.3696000e+000
 -1.3696000e+000
 -1.3623000e+000
 -1.3721000e+000
 -1.3672000e+000
 -1.3696000e+000
 -1.3770000e+000
 -1.3965000e+000
 -1.3867000e+000
 -1.4233000e+000
 -1.3989000e+000
 -1.3940000e+000
 -1.3696000e+000
 -1.3696000e+000
 -1.3696000e+000
 -1.3745000e+000
 -1.3672000e+000
 -1.3696000e+000
 -1.3550000e+000
 -1.3574000e+000
 -1.3477000e+000
 -1.3501000e+000
 -1.3281000e+000
 -1.2988000e+000
 -1.2354000e+000
 -1.1572000e+000
 -1.0596000e+000
 -8.4470000e-001
 -5.9330000e-001
 -4.0770000e-001
 -2.6610000e-001
 -2.9790000e-001
 -4.1990000e-001
 -6.3480000e-001
 -8.6180000e-001
 -1.1401000e+000
 -1.3232000e+000
 -1.4551000e+000
 -1.4917000e+000
 -1.5088000e+000
 -1.5186000e+000
 -1.5332000e+000
 -1.5381000e+000
 -1.5356000e+000
 -1.5552000e+000
 -1.5503000e+000
 -1.5649000e+000
 -1.5747000e+000
 -1.6650000e+000
 -1.5039000e+000
 -6.3480000e-001
  5.9810000e-001
  2.3608000e+000
  3.6694000e+000
  3.0664000e+000
  1.2500000e+000
 -7.3730000e-001
 -2.3755000e+000
 -2.6587000e+000
 -2.1558000e+000
 -1.7090000e+000
 -1.5356000e+000
 -1.4893000e+000
 -1.4673000e+000
 -1.4258000e+000
 -1.4111000e+000
 -1.4136000e+000
 -1.3867000e+000
 -1.3745000e+000
 -1.3403000e+000
 -1.2939000e+000
 -1.2842000e+000
 -1.2500000e+000
 -1.2305000e+000
 -1.2061000e+000
 -1.1841000e+000
 -1.1646000e+000
 -1.1646000e+000
 -1.1987000e+000
 -1.1987000e+000
 -1.2305000e+000
 -1.2427000e+000
 -1.2744000e+000
 -1.3184000e+000
 -1.4038000e+000
 -1.4746000e+000
 -1.5625000e+000
 -1.6211000e+000
 -1.6382000e+000
 -1.5723000e+000
 -1.4673000e+000
 -1.3330000e+000
 -1.2549000e+000
 -1.2158000e+000
 -1.2720000e+000
 -1.3086000e+000
 -1.3745000e+000
 -1.4063000e+000
 -1.4160000e+000
 -1.4185000e+000
 -1.4160000e+000
 -1.4111000e+000
 -1.3867000e+000
 -1.3721000e+000
 -1.3306000e+000
 -1.3184000e+000
 -1.2939000e+000
 -1.2939000e+000
 -1.2720000e+000
 -1.2427000e+000
 -1.2354000e+000
 -1.2280000e+000
 -1.2476000e+000
 -1.2500000e+000
 -1.2476000e+000
 -1.1987000e+000
 -1.1743000e+000
 -1.1304000e+000
 -1.0938000e+000
 -1.0498000e+000
 -9.7170000e-001
 -8.8130000e-001
 -6.7380000e-001
 -4.1750000e-001
 -2.1000000e-001
 -1.9500000e-002
  7.3000000e-003
 -8.3000000e-002
 -2.6860000e-001
 -5.0780000e-001
 -7.7880000e-001
 -1.0083000e+000
 -1.1426000e+000
 -1.2036000e+000
 -1.1987000e+000
 -1.2134000e+000
 -1.2109000e+000
 -1.2427000e+000
 -1.2622000e+000
 -1.2793000e+000
 -1.2793000e+000
 -1.2866000e+000
 -1.2769000e+000
 -1.3232000e+000
 -1.3330000e+000
 -7.4220000e-001
  3.5160000e-001
  1.8652000e+000
  3.5791000e+000
  3.9941000e+000
  2.6318000e+000
  7.7880000e-001
 -1.1914000e+000
 -2.2119000e+000
 -2.0068000e+000
 -1.4697000e+000
 -1.1572000e+000
 -1.0693000e+000
 -1.0449000e+000
 -1.0156000e+000
 -9.7900000e-001
 -9.6680000e-001
 -9.5950000e-001
 -9.3260000e-001
 -9.0330000e-001
 -8.6430000e-001
 -8.3500000e-001
 -8.2030000e-001
 -7.9350000e-001
 -7.8610000e-001
 -7.6170000e-001
 -7.4220000e-001
 -7.2270000e-001
 -7.1040000e-001
 -7.1530000e-001
 -7.2510000e-001
 -7.6170000e-001
 -7.8370000e-001
 -8.3740000e-001
 -8.9110000e-001
 -9.6680000e-001
 -1.0571000e+000
 -1.1108000e+000
 -1.1401000e+000
 -1.0791000e+000
 -9.9370000e-001
 -8.7400000e-001
 -8.1790000e-001
 -8.2280000e-001
 -8.8620000e-001
 -9.7410000e-001
 -1.0303000e+000
 -1.0742000e+000
 -1.0938000e+000
 -1.1084000e+000
 -1.1157000e+000
 -1.1304000e+000
 -1.1353000e+000
 -1.1279000e+000
 -1.1353000e+000
 -1.1157000e+000
 -1.1328000e+000
 -1.1157000e+000
 -1.1182000e+000
 -1.0815000e+000
 -1.0645000e+000
 -1.0693000e+000
 -1.0669000e+000
 -1.0889000e+000
 -1.0986000e+000
 -1.1035000e+000
 -1.0986000e+000
 -1.0864000e+000
 -1.0913000e+000
 -1.0718000e+000
 -1.0864000e+000
 -1.0718000e+000
 -1.0864000e+000
 -1.0815000e+000
 -1.0791000e+000
 -1.0864000e+000
 -1.0767000e+000
 -1.1011000e+000
 -1.0938000e+000
 -1.1035000e+000
 -1.1011000e+000
 -1.0938000e+000
 -1.0889000e+000
 -1.0474000e+000
 -1.0034000e+000
 -9.2040000e-001
 -8.4230000e-001
 -6.7140000e-001
 -4.1990000e-001
 -2.4660000e-001
 -8.5400000e-002
 -5.1300000e-002
 -1.6600000e-001
 -3.1250000e-001
 -5.4440000e-001
 -7.9590000e-001
 -1.0254000e+000
 -1.1743000e+000
 -1.2061000e+000
 -1.2109000e+000
 -1.1890000e+000
 -1.2036000e+000
 -1.2427000e+000
 -1.2573000e+000
 -1.2817000e+000
 -1.2842000e+000
 -1.2793000e+000
 -1.2744000e+000
 -1.2671000e+000
 -1.3501000e+000
 -1.3110000e+000
 -5.9330000e-001
  4.5170000e-001
  2.1045000e+000
  3.6328000e+000
  3.4302000e+000
  1.8091000e+000
 -1.0010000e-001
 -1.8896000e+000
 -2.4023000e+000
 -1.9092000e+000
 -1.3647000e+000
 -1.1475000e+000
 -1.0889000e+000
 -1.0645000e+000
 -1.0181000e+000
 -9.8390000e-001
 -9.7410000e-001
 -9.7900000e-001
 -9.5700000e-001
 -9.5950000e-001
 -9.3510000e-001
 -9.0820000e-001
 -9.0330000e-001
 -8.8130000e-001
 -8.4470000e-001
 -8.4470000e-001
 -8.3500000e-001
 -8.3980000e-001
 -8.5690000e-001
 -8.5690000e-001
 -8.5210000e-001
 -8.5690000e-001
 -8.9600000e-001
 -9.3750000e-001
 -1.0107000e+000
 -1.0840000e+000
 -1.1670000e+000
 -1.2524000e+000
 -1.2744000e+000
 -1.2769000e+000
 -1.1694000e+000
 -1.0547000e+000
 -9.4240000e-001
 -8.8380000e-001
 -9.3260000e-001
 -1.0156000e+000
 -1.1157000e+000
 -1.1743000e+000
 -1.2134000e+000
 -1.2256000e+000
 -1.2329000e+000
 -1.2451000e+000
 -1.2305000e+000
 -1.2354000e+000
 -1.2402000e+000
 -1.2402000e+000
 -1.2573000e+000
 -1.2695000e+000
 -1.2744000e+000
 -1.2720000e+000
 -1.2695000e+000
 -1.2573000e+000
 -1.2500000e+000
 -1.2476000e+000
 -1.2451000e+000
 -1.2451000e+000
 -1.2402000e+000
 -1.2256000e+000
 -1.2183000e+000
 -1.1963000e+000
 -1.1768000e+000
 -1.1523000e+000
 -1.0718000e+000
 -9.8140000e-001
 -8.8620000e-001
 -6.6160000e-001
 -4.2970000e-001
 -2.3930000e-001
 -6.5900000e-002
 -7.0800000e-002
 -1.5380000e-001
 -3.5890000e-001
 -6.4940000e-001
 -9.1550000e-001
 -1.1450000e+000
 -1.2866000e+000
 -1.3135000e+000
 -1.3257000e+000
 -1.3232000e+000
 -1.3452000e+000
 -1.3599000e+000
 -1.3867000e+000
 -1.4087000e+000
 -1.4526000e+000
 -1.4893000e+000
 -1.4941000e+000
 -1.5723000e+000
 -1.4868000e+000
 -6.5920000e-001
  5.5180000e-001
  2.2803000e+000
  3.7793000e+000
  3.4277000e+000
  1.6675000e+000
 -3.0030000e-001
 -2.0557000e+000
 -2.4927000e+000
 -1.9873000e+000
 -1.4673000e+000
 -1.2695000e+000
 -1.2207000e+000
 -1.1938000e+000
 -1.1719000e+000
 -1.1499000e+000
 -1.1353000e+000
 -1.1133000e+000
 -1.1084000e+000
 -1.0767000e+000
 -1.0645000e+000
 -1.0449000e+000
 -1.0107000e+000
 -9.6680000e-001
 -9.4480000e-001
 -9.0090000e-001
 -8.7650000e-001
 -8.6180000e-001
 -8.5450000e-001
 -8.5450000e-001
 -8.8380000e-001
 -8.9840000e-001
 -9.3510000e-001
 -9.7410000e-001
 -1.0400000e+000
 -1.1084000e+000
 -1.2036000e+000
 -1.2915000e+000
 -1.3110000e+000
 -1.2769000e+000
 -1.1572000e+000
 -1.0620000e+000
 -9.9610000e-001
 -1.0156000e+000
 -1.0718000e+000
 -1.1255000e+000
 -1.1597000e+000
 -1.1670000e+000
 -1.1743000e+000
 -1.1743000e+000
 -1.1523000e+000
 -1.1572000e+000
 -1.1475000e+000
 -1.1304000e+000
 -1.1328000e+000
 -1.1230000e+000
 -1.1108000e+000
 -1.1035000e+000
 -1.0864000e+000
 -1.0474000e+000
 -1.0278000e+000
 -9.9850000e-001
 -9.5950000e-001
 -9.5210000e-001
 -9.2770000e-001
 -9.2290000e-001
 -9.2290000e-001
 -9.1800000e-001
 -9.1310000e-001
 -8.9360000e-001
 -8.3980000e-001
 -7.8860000e-001
 -7.1040000e-001
 -6.2740000e-001
 -4.7610000e-001
 -2.4900000e-001
 -1.7100000e-002
  1.5140000e-001
  2.4660000e-001
  1.7820000e-001
  2.4400000e-002
 -2.1000000e-001
 -4.9560000e-001
 -7.1780000e-001
 -8.7400000e-001
 -9.4730000e-001
 -9.4240000e-001
 -9.7660000e-001
 -9.9610000e-001
 -9.9610000e-001
 -1.0034000e+000
 -1.0010000e+000
 -1.0107000e+000
 -1.0474000e+000
 -1.0449000e+000
 -1.0718000e+000
 -1.1353000e+000
 -7.1780000e-001
  2.7830000e-001
  1.6650000e+000
  3.4375000e+000
  4.2432000e+000
  3.1763000e+000
  1.3428000e+000
 -6.7140000e-001
 -1.9702000e+000
 -1.9531000e+000
 -1.3940000e+000
 -1.0107000e+000
 -9.1060000e-001
 -8.9600000e-001
 -8.9360000e-001
 -8.6180000e-001
 -8.5940000e-001
 -8.4720000e-001
 -8.1300000e-001
 -7.7640000e-001
 -7.4460000e-001
 -7.2750000e-001
 -7.0800000e-001
 -6.8600000e-001
 -6.8120000e-001
 -6.6410000e-001
 -6.3960000e-001
 -6.2740000e-001
 -6.1520000e-001
 -6.1770000e-001
 -6.3480000e-001
 -6.4940000e-001
 -6.8600000e-001
 -7.2750000e-001
 -7.9590000e-001
 -8.6430000e-001
 -9.2290000e-001
 -1.0010000e+000
 -1.0083000e+000
 -9.9370000e-001
 -9.0330000e-001
 -7.8610000e-001
 -7.0800000e-001
 -6.5670000e-001
 -7.1040000e-001
 -7.6660000e-001
 -8.4960000e-001
 -8.9360000e-001
 -9.2040000e-001
 -9.4480000e-001
 -9.2770000e-001
 -9.3750000e-001
 -9.5210000e-001
 -9.5210000e-001
 -9.6190000e-001
 -9.5950000e-001
 -9.3990000e-001
 -9.1550000e-001
 -9.3020000e-001
 -9.1550000e-001
 -9.1800000e-001
 -9.2290000e-001
 -9.0090000e-001
 -8.9840000e-001
 -9.0330000e-001
 -8.9840000e-001
 -9.0090000e-001
 -9.2040000e-001
 -9.3260000e-001
 -9.3510000e-001
 -9.4480000e-001
 -9.2530000e-001
 -9.0330000e-001
 -8.9360000e-001
 -9.0330000e-001
 -8.8130000e-001
 -9.0090000e-001
 -8.9360000e-001
 -8.5210000e-001
 -8.3010000e-001
 -7.7880000e-001
 -6.9580000e-001
 -5.9330000e-001
 -3.6130000e-001
 -1.0010000e-001
  7.8100000e-002
  2.0260000e-001
  1.6600000e-001
  2.4000000e-003
 -2.2460000e-001
 -4.6630000e-001
 -7.5440000e-001
 -9.4970000e-001
 -1.0352000e+000
 -1.0669000e+000
 -1.0620000e+000
 -1.0571000e+000
 -1.0547000e+000
 -1.0864000e+000
 -1.0840000e+000
 -1.0889000e+000
 -1.1133000e+000
 -1.1328000e+000
 -1.1279000e+000
 -1.1816000e+000
 -1.1572000e+000
 -5.1760000e-001
  5.0050000e-001
  2.0435000e+000
  3.6572000e+000
  3.8501000e+000
  2.4219000e+000
  5.8350000e-001
 -1.3330000e+000
 -2.1753000e+000
 -1.8701000e+000
 -1.3110000e+000
 -1.0132000e+000
 -9.3750000e-001
 -9.0330000e-001
 -8.7650000e-001
 -8.8380000e-001
 -8.6430000e-001
 -8.5210000e-001
 -8.3250000e-001
 -8.2030000e-001
 -8.1300000e-001
 -7.9100000e-001
 -7.4950000e-001
 -7.2270000e-001
 -7.0070000e-001
 -6.7380000e-001
 -6.8120000e-001
 -6.8600000e-001
 -6.8360000e-001
 -6.8600000e-001
 -6.9820000e-001
 -7.1290000e-001
 -7.6660000e-001
 -8.1790000e-001
 -8.8380000e-001
 -9.5700000e-001
 -1.0229000e+000
 -1.1011000e+000
 -1.1426000e+000
 -1.1353000e+000
 -1.0498000e+000
 -9.3510000e-001
 -8.4720000e-001
 -8.0080000e-001
 -8.3500000e-001
 -9.0330000e-001
 -9.5460000e-001
 -9.9120000e-001
 -1.0425000e+000
 -1.0742000e+000
 -1.0913000e+000
 -1.1084000e+000
 -1.1157000e+000
 -1.1157000e+000
 -1.1206000e+000
 -1.1084000e+000
 -1.1108000e+000
 -1.1157000e+000
 -1.1255000e+000
 -1.1377000e+000
 -1.1377000e+000
 -1.1328000e+000
 -1.1230000e+000
 -1.1255000e+000
 -1.1230000e+000
 -1.1157000e+000
 -1.1206000e+000
 -1.1157000e+000
 -1.1060000e+000
 -1.1255000e+000
 -1.1328000e+000
 -1.1328000e+000
 -1.1182000e+000
 -1.1279000e+000
 -1.1182000e+000
 -1.1328000e+000
 -1.1353000e+000
 -1.1230000e+000
 -1.0889000e+000
 -1.0449000e+000
 -9.6680000e-001
 -8.9110000e-001
 -7.4220000e-001
 -5.0050000e-001
 -2.7590000e-001
 -1.1960000e-001
 -2.9300000e-002
 -1.0740000e-001
 -2.8320000e-001
 -4.9560000e-001
 -7.4460000e-001
 -9.9120000e-001
 -1.1597000e+000
 -1.2427000e+000
 -1.2598000e+000
 -1.2720000e+000
 -1.2842000e+000
 -1.2939000e+000
 -1.3013000e+000
 -1.2964000e+000
 -1.2915000e+000
 -1.3062000e+000
 -1.3135000e+000
 -1.3525000e+000
 -1.4233000e+000
 -9.8630000e-001
  4.8800000e-002
  1.5210000e+000
  3.3008000e+000
  3.9209000e+000
  2.6660000e+000
  7.3730000e-001
 -1.2842000e+000
 -2.4146000e+000
 -2.2388000e+000
 -1.6406000e+000
 -1.2744000e+000
 -1.1646000e+000
 -1.1133000e+000
 -1.0693000e+000
 -1.0425000e+000
 -1.0132000e+000
 -1.0034000e+000
 -9.8880000e-001
 -9.6920000e-001
 -9.3750000e-001
 -8.9840000e-001
 -8.6910000e-001
 -8.3740000e-001
 -8.3010000e-001
 -7.9830000e-001
 -7.7390000e-001
 -7.5680000e-001
 -7.5930000e-001
 -7.6900000e-001
 -7.8130000e-001
 -7.7880000e-001
 -8.1540000e-001
 -8.3010000e-001
 -8.9110000e-001
 -9.8390000e-001
 -1.0693000e+000
 -1.1646000e+000
 -1.2256000e+000
 -1.2036000e+000
 -1.1426000e+000
 -1.0278000e+000
 -9.1310000e-001
 -8.5690000e-001
 -8.5690000e-001
 -8.9840000e-001
 -9.6440000e-001
 -9.9370000e-001
 -1.0083000e+000
 -1.0107000e+000
 -1.0132000e+000
 -1.0205000e+000
 -1.0254000e+000
 -1.0107000e+000
 -1.0205000e+000
 -1.0107000e+000
 -9.9610000e-001
 -9.6920000e-001
 -9.4240000e-001
 -9.3750000e-001
 -9.3020000e-001
 -9.2530000e-001
 -9.2040000e-001
 -9.0820000e-001
 -9.0580000e-001
 -8.8870000e-001
 -8.7650000e-001
 -8.5690000e-001
 -8.5940000e-001
 -8.4470000e-001
 -7.9590000e-001
 -7.1040000e-001
 -6.1520000e-001
 -5.2490000e-001
 -2.9050000e-001
 -3.9100000e-002
  1.2940000e-001
  3.0760000e-001
  2.8810000e-001
  1.6600000e-001
 -5.6200000e-002
 -3.2710000e-001
 -5.9330000e-001
 -7.8860000e-001
 -8.9110000e-001
 -9.1060000e-001
 -9.1800000e-001
 -9.3990000e-001
 -9.7900000e-001
 -9.9850000e-001
 -1.0034000e+000
 -1.0156000e+000
 -1.0229000e+000
 -1.0156000e+000
 -1.0327000e+000
 -1.1182000e+000
 -8.2030000e-001
  1.6110000e-001
  1.4624000e+000
  3.1885000e+000
  4.2822000e+000
  3.4766000e+000
  1.6919000e+000
 -2.7830000e-001
 -1.7969000e+000
 -1.9800000e+000
 -1.4648000e+000
 -1.0352000e+000
 -8.9360000e-001
 -8.4470000e-001
 -8.1540000e-001
 -7.8130000e-001
 -7.5440000e-001
 -7.1530000e-001
 -6.9090000e-001
 -6.7380000e-001
 -6.5190000e-001
 -6.3480000e-001
 -5.9810000e-001
 -5.7620000e-001
 -5.6150000e-001
 -5.2250000e-001
 -4.9320000e-001
 -4.7360000e-001
 -4.4430000e-001
 -4.4430000e-001
 -4.5900000e-001
 -4.6630000e-001
 -4.7610000e-001
 -5.1760000e-001
 -5.7370000e-001
 -6.7140000e-001
 -7.6660000e-001
 -8.4960000e-001
 -9.2290000e-001
 -8.9360000e-001
 -8.2280000e-001
 -7.0560000e-001
 -6.1770000e-001
 -6.1280000e-001
 -6.4210000e-001
 -7.3970000e-001
 -8.0570000e-001
 -8.5210000e-001
 -8.8870000e-001
 -9.0580000e-001
 -9.0330000e-001
 -9.2040000e-001
 -9.4480000e-001
 -9.7410000e-001
 -9.8390000e-001
 -9.8630000e-001
 -9.8140000e-001
 -9.8390000e-001
 -9.6680000e-001
 -9.6190000e-001
 -9.5700000e-001
 -9.6190000e-001
 -9.6440000e-001
 -9.6190000e-001
 -9.6440000e-001
 -9.5700000e-001
 -9.6440000e-001
 -9.6920000e-001
 -9.7660000e-001
 -9.7410000e-001
 -9.6680000e-001
 -9.4730000e-001
 -9.3260000e-001
 -9.2770000e-001
 -9.4480000e-001
 -9.5950000e-001
 -9.6920000e-001
 -9.4480000e-001
 -8.7890000e-001
 -7.9830000e-001
 -7.0310000e-001
 -5.9080000e-001
 -3.3940000e-001
 -9.7700000e-002
  6.8400000e-002
  1.8310000e-001
  1.3180000e-001
 -1.9500000e-002
 -2.3190000e-001
 -4.9320000e-001
 -7.4950000e-001
 -9.3510000e-001
 -1.0278000e+000
 -1.0620000e+000
 -1.0889000e+000
 -1.1133000e+000
 -1.1230000e+000
 -1.1279000e+000
 -1.1279000e+000
 -1.1328000e+000
 -1.1450000e+000
 -1.1523000e+000
 -1.1450000e+000
 -1.1768000e+000
 -1.2158000e+000
 -7.2020000e-001
  2.7340000e-001
  1.7334000e+000
  3.4668000e+000
  3.9771000e+000
  2.7075000e+000
  8.5940000e-001
 -1.1304000e+000
 -2.2119000e+000
 -1.9995000e+000
 -1.3940000e+000
 -1.0327000e+000
 -9.2040000e-001
 -9.0090000e-001
 -8.8380000e-001
 -8.6430000e-001
 -8.4230000e-001
 -8.0810000e-001
 -7.7880000e-001
 -7.5930000e-001
 -7.4710000e-001
 -7.3490000e-001
 -7.2750000e-001
 -7.0800000e-001
 -7.0800000e-001
 -6.8360000e-001
 -6.7140000e-001
 -6.5920000e-001
 -6.4450000e-001
 -6.4210000e-001
 -6.5430000e-001
 -6.9090000e-001
 -7.2510000e-001
 -7.6420000e-001
 -8.4470000e-001
 -9.3750000e-001
 -1.0229000e+000
 -1.0889000e+000
 -1.1328000e+000
 -1.1255000e+000
 -1.0498000e+000
 -9.4970000e-001
 -8.7650000e-001
 -8.2280000e-001
 -8.3010000e-001
 -9.0090000e-001
 -9.6440000e-001
 -1.0352000e+000
 -1.0767000e+000
 -1.0962000e+000
 -1.1230000e+000
 -1.1426000e+000
 -1.1426000e+000
 -1.1426000e+000
 -1.1475000e+000
 -1.1450000e+000
 -1.1475000e+000
 -1.1597000e+000
 -1.1572000e+000
 -1.1597000e+000
 -1.1670000e+000
 -1.1719000e+000
 -1.1694000e+000
 -1.1670000e+000
 -1.1523000e+000
 -1.1450000e+000
 -1.1450000e+000
 -1.1646000e+000
 -1.1572000e+000
 -1.1694000e+000
 -1.1548000e+000
 -1.1157000e+000
 -1.0547000e+000
 -9.6680000e-001
 -8.6180000e-001
 -6.9090000e-001
 -4.4430000e-001
 -2.5880000e-001
 -9.5200000e-002
 -6.3500000e-002
 -1.5630000e-001
 -3.4180000e-001
 -5.9810000e-001
 -8.8620000e-001
 -1.1450000e+000
 -1.2891000e+000
 -1.3452000e+000
 -1.3452000e+000
 -1.3574000e+000
 -1.3940000e+000
 -1.4209000e+000
 -1.4380000e+000
 -1.4551000e+000
 -1.4575000e+000
 -1.4575000e+000
 -1.4478000e+000
 -1.5210000e+000
 -1.4893000e+000
 -7.2270000e-001
  4.3700000e-001
  2.1558000e+000
  3.6816000e+000
  3.4058000e+000
  1.6821000e+000
 -2.8560000e-001
 -2.0801000e+000
 -2.5464000e+000
 -2.0410000e+000
 -1.5039000e+000
 -1.2720000e+000
 -1.1963000e+000
 -1.1670000e+000
 -1.1279000e+000
 -1.0962000e+000
 -1.0669000e+000
 -1.0254000e+000
 -1.0010000e+000
 -9.6680000e-001
 -9.2290000e-001
 -8.8620000e-001
 -8.4230000e-001
 -7.9830000e-001
 -7.8130000e-001
 -7.4950000e-001
 -7.3240000e-001
 -7.0560000e-001
 -6.6410000e-001
 -6.3960000e-001
 -6.5670000e-001
 -6.8600000e-001
 -7.1530000e-001
 -7.4220000e-001
 -7.8860000e-001
 -8.5690000e-001
 -9.2040000e-001
 -9.9370000e-001
 -1.0181000e+000
 -9.4730000e-001
 -8.3980000e-001
 -7.1530000e-001
 -6.1770000e-001
 -6.1280000e-001
 -6.7380000e-001
 -7.4220000e-001
 -8.0080000e-001
 -8.3980000e-001
 -8.4960000e-001
 -8.3980000e-001
 -8.3250000e-001
 -8.3500000e-001
 -8.5940000e-001
 -8.5940000e-001
 -8.5940000e-001
 -8.5690000e-001
 -8.4960000e-001
 -8.3980000e-001
 -8.3740000e-001
 -8.2030000e-001
 -8.1050000e-001
 -8.1300000e-001
 -8.3010000e-001
 -8.3250000e-001
 -8.2280000e-001
 -8.2030000e-001
 -7.9830000e-001
 -7.7390000e-001
 -7.3730000e-001
 -6.7630000e-001
 -5.9080000e-001
 -4.8340000e-001
 -2.5630000e-001
  1.4600000e-002
  2.1480000e-001
  4.0530000e-001
  3.7840000e-001
  2.4410000e-001
  3.4200000e-002
 -2.3440000e-001
 -4.9560000e-001
 -7.3240000e-001
 -8.5210000e-001
 -8.7160000e-001
 -8.7400000e-001
 -8.8380000e-001
 -8.8870000e-001
 -9.1800000e-001
 -9.2530000e-001
 -9.3750000e-001
 -9.3990000e-001
 -9.4240000e-001
 -9.3750000e-001
 -1.0034000e+000
 -8.4960000e-001
  7.3000000e-003
  1.1499000e+000
  2.8442000e+000
  4.1992000e+000
  3.8013000e+000
  2.1069000e+000
  1.6850000e-001
 -1.5356000e+000
 -2.0044000e+000
 -1.5479000e+000
 -1.0449000e+000
 -8.3250000e-001
 -7.7390000e-001
 -7.3730000e-001
 -7.0560000e-001
 -6.9820000e-001
 -6.7870000e-001
 -6.5920000e-001
 -6.3720000e-001
 -6.1520000e-001
 -5.9080000e-001
 -5.7130000e-001
 -5.3960000e-001
 -5.1510000e-001
 -5.0540000e-001
 -4.9320000e-001
 -4.8340000e-001
 -4.9560000e-001
 -5.0290000e-001
 -4.8830000e-001
 -5.1030000e-001
 -5.2490000e-001
 -5.6400000e-001
 -6.0300000e-001
 -6.9340000e-001
 -7.7880000e-001
 -8.6430000e-001
 -9.1310000e-001
 -9.1060000e-001
 -8.2280000e-001
 -7.1530000e-001
 -6.2500000e-001
 -5.6150000e-001
 -5.7130000e-001
 -6.6650000e-001
 -7.3970000e-001
 -7.9590000e-001
 -8.4230000e-001
 -8.7400000e-001
 -8.8620000e-001
 -8.9360000e-001
 -9.1310000e-001
 -9.1800000e-001
 -9.2290000e-001
 -9.2530000e-001
 -9.1060000e-001
 -9.0090000e-001
 -9.0090000e-001
 -8.8620000e-001
 -8.9840000e-001
 -9.0330000e-001
 -9.1310000e-001
 -9.1060000e-001
 -8.9110000e-001
 -8.5450000e-001
 -8.4230000e-001
 -8.3740000e-001
 -8.6670000e-001
 -8.7890000e-001
 -8.9600000e-001
 -8.9600000e-001
 -8.7650000e-001
 -8.3500000e-001
 -7.8860000e-001
 -7.3000000e-001
 -6.5190000e-001
 -5.6640000e-001
 -3.9310000e-001
 -1.2940000e-001
  9.5200000e-002
  2.6860000e-001
  2.9790000e-001
  1.9780000e-001
  7.3000000e-003
 -2.4170000e-001
 -5.3470000e-001
 -7.8370000e-001
 -9.3020000e-001
 -9.6440000e-001
 -9.5700000e-001
 -9.5700000e-001
 -9.7900000e-001
 -1.0010000e+000
 -1.0205000e+000
 -1.0205000e+000
 -1.0278000e+000
 -1.0303000e+000
 -1.0498000e+000
 -1.0742000e+000
 -1.1719000e+000
 -8.2760000e-001
  1.4160000e-001
  1.4575000e+000
  3.2275000e+000
  4.0942000e+000
  3.0884000e+000
  1.2793000e+000
 -7.0560000e-001
 -2.0313000e+000
 -1.9971000e+000
 -1.4307000e+000
 -1.0400000e+000
 -9.0580000e-001
 -8.6910000e-001
 -8.4720000e-001
 -8.2520000e-001
 -8.1540000e-001
 -8.0080000e-001
 -7.7640000e-001
 -7.3490000e-001
 -7.1780000e-001
 -6.8850000e-001
 -6.7380000e-001
 -6.6650000e-001
 -6.4450000e-001
 -6.2740000e-001
 -6.1280000e-001
 -6.0550000e-001
 -6.2010000e-001
 -6.5430000e-001
 -6.7380000e-001
 -6.8600000e-001
 -7.0560000e-001
 -7.4220000e-001
 -7.8370000e-001
 -8.5450000e-001
 -9.4730000e-001
 -1.0449000e+000
 -1.1084000e+000
 -1.1182000e+000
 -1.0498000e+000
 -9.2040000e-001
 -8.1050000e-001
 -7.5200000e-001
 -7.5440000e-001
 -8.2520000e-001
 -9.0580000e-001
 -9.7170000e-001
 -9.9610000e-001
 -1.0132000e+000
 -1.0181000e+000
 -1.0254000e+000
 -1.0205000e+000
 -1.0327000e+000
 -1.0278000e+000
 -1.0156000e+000
 -1.0303000e+000
 -1.0425000e+000
 -1.0645000e+000
 -1.0767000e+000
 -1.0815000e+000
 -1.0840000e+000
 -1.0742000e+000
 -1.0669000e+000
 -1.0986000e+000
 -1.1133000e+000
 -1.1401000e+000
 -1.1548000e+000
 -1.1646000e+000
 -1.1426000e+000
 -1.1182000e+000
 -1.0718000e+000
 -9.9610000e-001
 -8.9840000e-001
 -6.7380000e-001
 -4.1260000e-001
 -2.1000000e-001
 -1.4600000e-002
 -9.8000000e-003
 -1.1720000e-001
 -2.8810000e-001
 -5.2730000e-001
 -7.8610000e-001
 -9.8630000e-001
 -1.0986000e+000
 -1.1255000e+000
 -1.1304000e+000
 -1.1255000e+000
 -1.1304000e+000
 -1.1377000e+000
 -1.1353000e+000
 -1.1426000e+000
 -1.1646000e+000
 -1.1914000e+000
 -1.2183000e+000
 -1.3110000e+000
 -1.0181000e+000
 -3.1700000e-002
  1.2622000e+000
  3.0298000e+000
  4.0454000e+000
  3.1323000e+000
  1.2671000e+000
 -7.4220000e-001
 -2.1558000e+000
 -2.2241000e+000
 -1.6406000e+000
 -1.1865000e+000
 -1.0083000e+000
 -9.3990000e-001
 -9.0330000e-001
 -8.9360000e-001
 -9.3020000e-001
 -9.4730000e-001
 -9.2290000e-001
 -9.0820000e-001
 -8.7890000e-001
 -8.6180000e-001
 -8.4720000e-001
 -8.2280000e-001
 -7.8370000e-001
 -7.5440000e-001
 -7.2750000e-001
 -7.0560000e-001
 -6.9090000e-001
 -6.9820000e-001
 -7.2750000e-001
 -7.7390000e-001
 -8.3250000e-001
 -8.9600000e-001
 -9.5950000e-001
 -1.0498000e+000
 -1.1499000e+000
 -1.2280000e+000
 -1.2769000e+000
 -1.2549000e+000
 -1.1792000e+000
 -1.0620000e+000
 -9.4480000e-001
 -9.1060000e-001
 -9.3510000e-001
 -1.0132000e+000
 -1.1157000e+000
 -1.1768000e+000
 -1.2378000e+000
 -1.2769000e+000
 -1.3086000e+000
 -1.3306000e+000
 -1.3428000e+000
 -1.3330000e+000
 -1.3110000e+000
 -1.2866000e+000
 -1.2695000e+000
 -1.2524000e+000
 -1.2500000e+000
 -1.2427000e+000
 -1.2231000e+000
 -1.2109000e+000
 -1.2134000e+000
 -1.2085000e+000
 -1.2085000e+000
 -1.1938000e+000
 -1.1694000e+000
 -1.1572000e+000
 -1.1475000e+000
 -1.1133000e+000
 -1.0840000e+000
 -9.9850000e-001
 -9.1060000e-001
 -7.9350000e-001
 -5.8110000e-001
 -3.0520000e-001
 -1.0740000e-001
  9.2800000e-002
  1.1960000e-001
  2.4400000e-002
 -1.3920000e-001
 -3.7350000e-001
 -6.3480000e-001
 -8.1790000e-001
 -9.2290000e-001
 -9.4730000e-001
 -9.3750000e-001
 -9.3020000e-001
 -9.2530000e-001
 -9.2770000e-001
 -9.3020000e-001
 -9.3510000e-001
 -9.3990000e-001
 -9.3260000e-001
 -9.3990000e-001
 -9.7660000e-001
 -5.2980000e-001
  5.0540000e-001
  1.9263000e+000
  3.6914000e+000
  4.4043000e+000
  3.2690000e+000
  1.4160000e+000
 -5.8110000e-001
 -1.8140000e+000
 -1.7285000e+000
 -1.1548000e+000
 -7.8370000e-001
 -6.6160000e-001
 -5.9810000e-001
 -5.3960000e-001
 -4.9560000e-001
 -4.6630000e-001
 -4.7120000e-001
 -4.7360000e-001
 -4.6880000e-001
 -4.3210000e-001
 -3.8570000e-001
 -3.5160000e-001
 -3.3690000e-001
 -3.2960000e-001
 -3.1490000e-001
 -3.0760000e-001
 -3.0760000e-001
 -3.0760000e-001
 -3.0520000e-001
 -3.1740000e-001
 -3.3940000e-001
 -3.5400000e-001
 -3.8570000e-001
 -4.5900000e-001
 -5.3710000e-001
 -6.3480000e-001
 -7.1530000e-001
 -7.4220000e-001
 -7.1040000e-001
 -6.1280000e-001
 -5.0050000e-001
 -4.0280000e-001
 -4.1020000e-001
 -4.6880000e-001
 -5.4440000e-001
 -6.1770000e-001
 -6.6160000e-001
 -6.7870000e-001
 -6.9580000e-001
 -7.1780000e-001
 -7.3240000e-001
 -7.3490000e-001
 -7.3490000e-001
 -7.4950000e-001
 -7.3490000e-001
 -7.4950000e-001
 -7.4710000e-001
 -7.5680000e-001
 -7.4710000e-001
 -7.4220000e-001
 -7.3490000e-001
 -7.2510000e-001
 -7.2270000e-001
 -6.9820000e-001
 -6.9820000e-001
 -7.0070000e-001
 -7.0560000e-001
 -7.0560000e-001
 -7.1530000e-001
 -6.9580000e-001
 -6.8360000e-001
 -6.6410000e-001
 -6.1520000e-001
 -5.5660000e-001
 -4.6880000e-001
 -3.8330000e-001
 -1.5870000e-001
  1.0250000e-001
  3.1010000e-001
  4.8100000e-001
  5.0050000e-001
  3.7110000e-001
  1.8310000e-001
 -7.3200000e-002
 -3.3690000e-001
 -5.6640000e-001
 -7.1290000e-001
 -7.5930000e-001
 -7.6660000e-001
 -7.7390000e-001
 -7.9830000e-001
 -8.1540000e-001
 -8.2760000e-001
 -8.2030000e-001
 -8.1790000e-001
 -8.1050000e-001
 -8.1050000e-001
 -8.7890000e-001
 -7.8610000e-001
 -2.4000000e-003
  1.0767000e+000
  2.6831000e+000
  4.1333000e+000
  3.9233000e+000
  2.2974000e+000
  4.2480000e-001
 -1.3745000e+000
 -1.9507000e+000
 -1.5356000e+000
 -1.0083000e+000
 -7.6170000e-001
 -6.8600000e-001
 -6.3960000e-001
 -6.0300000e-001
 -5.7620000e-001
 -5.7860000e-001
 -5.7370000e-001
 -5.8590000e-001
 -5.6400000e-001
 -5.2490000e-001
 -4.7360000e-001
 -4.2480000e-001
 -4.1260000e-001
 -3.9790000e-001
 -4.0530000e-001
 -3.8570000e-001
 -3.8090000e-001
 -3.7840000e-001
 -3.9550000e-001
 -4.0040000e-001
 -4.2970000e-001
 -4.8580000e-001
 -5.4200000e-001
 -5.9330000e-001
 -6.7630000e-001
 -7.5930000e-001
 -8.1540000e-001
 -8.2030000e-001
 -7.7880000e-001
 -6.8120000e-001
 -5.5660000e-001
 -4.8580000e-001
 -5.1030000e-001
 -5.7130000e-001
 -6.5430000e-001
 -7.2510000e-001
 -7.6420000e-001
 -8.0570000e-001
 -8.2030000e-001
 -8.3500000e-001
 -8.6430000e-001
 -8.6180000e-001
 -8.7650000e-001
 -8.7400000e-001
 -8.7160000e-001
 -8.8130000e-001
 -8.5940000e-001
 -8.5210000e-001
 -8.4230000e-001
 -8.4720000e-001
 -8.6910000e-001
 -9.0580000e-001
 -9.0090000e-001
 -8.9360000e-001
 -8.9110000e-001
 -8.9110000e-001
 -8.9840000e-001
 -9.0090000e-001
 -8.9600000e-001
 -8.7160000e-001
 -8.2030000e-001
 -7.6170000e-001
 -6.8600000e-001
 -5.5910000e-001
 -3.3450000e-001
 -7.3200000e-002
  1.0500000e-001
  2.4660000e-001
  2.2710000e-001
  9.0300000e-002
 -1.2940000e-001
 -3.9550000e-001
 -6.5920000e-001
 -8.4470000e-001
 -9.3990000e-001
 -9.6190000e-001
 -9.7900000e-001
 -9.7170000e-001
 -9.9120000e-001
 -9.9610000e-001
 -1.0107000e+000
 -1.0181000e+000
 -1.0278000e+000
 -1.0352000e+000
 -1.0742000e+000
 -1.1401000e+000
 -6.6410000e-001
  3.6870000e-001
  1.8896000e+000
  3.6426000e+000
  4.0796000e+000
  2.6978000e+000
  7.8370000e-001
 -1.1865000e+000
 -2.1533000e+000
 -1.8628000e+000
 -1.2476000e+000
 -9.2530000e-001
 -8.3500000e-001
 -7.7640000e-001
 -7.2270000e-001
 -6.7380000e-001
 -6.3480000e-001
 -5.9810000e-001
 -5.7860000e-001
 -5.4440000e-001
 -5.1030000e-001
 -4.7850000e-001
 -4.2970000e-001
 -3.8330000e-001
 -3.5160000e-001
 -3.1490000e-001
 -2.8560000e-001
 -2.7100000e-001
 -2.7340000e-001
 -2.5880000e-001
 -2.4660000e-001
 -2.5880000e-001
 -2.9540000e-001
 -3.1740000e-001
 -3.9310000e-001
 -4.7360000e-001
 -5.4930000e-001
 -6.1280000e-001
 -6.4700000e-001
 -5.9810000e-001
 -5.0290000e-001
 -4.0770000e-001
 -2.9050000e-001
 -2.8810000e-001
 -3.3940000e-001
 -4.1500000e-001
 -5.0050000e-001
 -5.5420000e-001
 -5.8110000e-001
 -5.9080000e-001
 -6.1280000e-001
 -6.4450000e-001
 -6.3230000e-001
 -6.3480000e-001
 -6.4700000e-001
 -6.5670000e-001
 -6.5920000e-001
 -6.5430000e-001
 -6.3720000e-001
 -6.2740000e-001
 -6.0790000e-001
 -5.9810000e-001
 -6.0060000e-001
 -6.0300000e-001
 -6.1040000e-001
 -6.1280000e-001
 -6.0790000e-001
 -6.0060000e-001
 -5.8110000e-001
 -5.7370000e-001
 -5.7370000e-001
 -5.6640000e-001
 -5.4200000e-001
 -4.8580000e-001
 -4.2240000e-001
 -3.2470000e-001
 -2.4170000e-001
 -3.4200000e-002
  2.4170000e-001
  4.3460000e-001
  5.9570000e-001
  5.9330000e-001
  4.5410000e-001
  2.4660000e-001
 -2.6900000e-002
 -3.0030000e-001
 -5.0540000e-001
 -6.2990000e-001
 -6.5430000e-001
 -6.4450000e-001
 -6.7140000e-001
 -7.0070000e-001
 -7.1290000e-001
 -7.3970000e-001
 -7.3000000e-001
 -7.3970000e-001
 -7.4950000e-001
 -7.4950000e-001
 -8.0080000e-001
 -7.1040000e-001
  7.3200000e-002
  1.1548000e+000
  2.7393000e+000
  4.2017000e+000
  4.0649000e+000
  2.4731000e+000
  6.0060000e-001
 -1.2158000e+000
 -1.8457000e+000
 -1.4404000e+000
 -9.0580000e-001
 -6.5670000e-001
 -5.9080000e-001
 -5.5910000e-001
 -5.3470000e-001
 -5.0050000e-001
 -4.8830000e-001
 -4.6140000e-001
 -4.4920000e-001
 -4.1750000e-001
 -3.7840000e-001
 -3.5640000e-001
 -3.3940000e-001
 -3.0270000e-001
 -2.7340000e-001
 -2.6120000e-001
 -2.5880000e-001
 -2.4170000e-001
 -2.3440000e-001
 -2.3190000e-001
 -2.3440000e-001
 -2.5390000e-001
 -3.0520000e-001
 -3.4910000e-001
 -4.3700000e-001
 -5.3220000e-001
 -6.1040000e-001
 -6.6410000e-001
 -6.6160000e-001
 -6.0550000e-001
 -4.9070000e-001
 -4.1020000e-001
 -3.5640000e-001
 -3.5640000e-001
 -4.3210000e-001
 -5.0540000e-001
 -5.6880000e-001
 -6.2990000e-001
 -6.6650000e-001
 -6.9340000e-001
 -7.0070000e-001
 -7.0070000e-001
 -7.1780000e-001
 -7.1040000e-001
 -6.9580000e-001
 -7.0560000e-001
 -6.9580000e-001
 -6.9820000e-001
 -7.0560000e-001
 -7.0310000e-001
 -7.1780000e-001
 -7.2270000e-001
 -7.3490000e-001
 -7.2510000e-001
 -7.0070000e-001
 -6.9820000e-001
 -6.9090000e-001
 -7.0310000e-001
 -6.9340000e-001
 -7.0070000e-001
 -6.8600000e-001
 -6.8600000e-001
 -7.0800000e-001
 -7.0310000e-001
 -6.8850000e-001
 -6.5190000e-001
 -5.9570000e-001
 -5.1030000e-001
 -4.1990000e-001
 -2.4900000e-001
  2.4000000e-003
  2.1240000e-001
  3.8820000e-001
  4.4680000e-001
  3.4910000e-001
  1.6360000e-001
 -9.0300000e-002
 -3.7110000e-001
 -6.2500000e-001
 -7.8610000e-001
 -8.3740000e-001
 -8.2760000e-001
 -8.3740000e-001
 -8.4470000e-001
 -8.6430000e-001
 -8.9600000e-001
 -9.1310000e-001
 -9.2290000e-001
 -9.3510000e-001
 -9.1550000e-001
 -9.3750000e-001
 -1.0352000e+000
 -7.2270000e-001
  2.1970000e-001
  1.5381000e+000
  3.2935000e+000
  4.1675000e+000
  3.1152000e+000
  1.2549000e+000
 -7.4460000e-001
 -2.0361000e+000
 -1.9678000e+000
 -1.3672000e+000
 -9.4730000e-001
 -8.0810000e-001
 -7.5930000e-001
 -7.1040000e-001
 -6.8360000e-001
 -6.7140000e-001
 -6.6650000e-001
 -6.6160000e-001
 -6.3480000e-001
 -6.2010000e-001
 -6.0060000e-001
 -5.8840000e-001
 -5.6880000e-001
 -5.3960000e-001
 -5.1760000e-001
 -4.8580000e-001
 -4.7360000e-001
 -4.8100000e-001
 -4.9320000e-001
 -4.8830000e-001
 -5.0050000e-001
 -5.2250000e-001
 -5.5660000e-001
 -6.1280000e-001
 -6.9090000e-001
 -8.0320000e-001
 -8.8870000e-001
 -9.4970000e-001
 -9.3750000e-001
 -8.5690000e-001
 -7.5200000e-001
 -6.4700000e-001
 -6.0550000e-001
 -6.1040000e-001
 -6.7380000e-001
 -7.4220000e-001
 -7.9590000e-001
 -8.3250000e-001
 -8.5690000e-001
 -8.7890000e-001
 -8.8870000e-001
 -8.9360000e-001
 -8.6910000e-001
 -8.5210000e-001
 -8.3500000e-001
 -8.3250000e-001
 -8.3500000e-001
 -8.1300000e-001
 -8.0570000e-001
 -7.8130000e-001
 -7.7390000e-001
 -7.6660000e-001
 -7.5930000e-001
 -7.3490000e-001
 -7.1780000e-001
 -7.1290000e-001
 -6.9090000e-001
 -6.4940000e-001
 -5.9570000e-001
 -5.1270000e-001
 -4.3210000e-001
 -2.8810000e-001
 -2.2000000e-002
  2.3680000e-001
  4.2480000e-001
  5.6640000e-001
  5.0050000e-001
  3.4910000e-001
  1.1720000e-001
 -1.7330000e-001
 -4.3700000e-001
 -6.2010000e-001
 -7.1290000e-001
 -7.1530000e-001
 -7.1530000e-001
 -7.3240000e-001
 -7.5200000e-001
 -7.7150000e-001
 -7.7880000e-001
 -7.8610000e-001
 -7.8860000e-001
 -7.9100000e-001
 -7.8860000e-001
 -8.4960000e-001
 -4.9070000e-001
  4.8580000e-001
  1.7993000e+000
  3.5205000e+000
  4.4385000e+000
  3.5205000e+000
  1.6895000e+000
 -2.6610000e-001
 -1.6504000e+000
 -1.7334000e+000
 -1.1792000e+000
 -7.7640000e-001
 -6.3960000e-001
 -6.1520000e-001
 -5.6640000e-001
 -5.2000000e-001
 -4.9800000e-001
 -4.8100000e-001
 -4.6390000e-001
 -4.5170000e-001
 -4.3210000e-001
 -3.9310000e-001
 -3.5640000e-001
 -3.3200000e-001
 -2.9790000e-001
 -2.8080000e-001
 -2.8810000e-001
 -2.6370000e-001
 -2.5880000e-001
 -2.6860000e-001
 -2.7590000e-001
 -2.7100000e-001
 -3.1250000e-001
 -3.5400000e-001
 -4.0530000e-001
 -5.0050000e-001
 -5.9080000e-001
 -6.6160000e-001
 -7.1040000e-001
 -6.7870000e-001
 -5.6880000e-001
 -4.6880000e-001
 -4.2480000e-001
 -4.4430000e-001
 -5.1270000e-001
 -6.1280000e-001
 -6.9820000e-001
 -7.4220000e-001
 -7.6660000e-001
 -7.9100000e-001
 -7.9590000e-001
 -8.1050000e-001
 -8.0320000e-001
 -8.0080000e-001
 -8.1050000e-001
 -8.1050000e-001
 -8.1050000e-001
 -8.1790000e-001
 -8.0320000e-001
 -8.0570000e-001
 -7.9830000e-001
 -7.9100000e-001
 -7.9350000e-001
 -8.0320000e-001
 -8.0320000e-001
 -8.1050000e-001
 -7.9100000e-001
 -7.8860000e-001
 -7.8370000e-001
 -7.7390000e-001
 -7.8130000e-001
 -7.8130000e-001
 -7.7640000e-001
 -7.7880000e-001
 -7.7390000e-001
 -7.8130000e-001
 -7.7640000e-001
 -7.7390000e-001
 -7.5680000e-001
 -7.2750000e-001
 -6.7380000e-001
 -6.0300000e-001
 -5.1030000e-001
 -3.8820000e-001
 -1.3670000e-001
  1.0010000e-001
  2.6120000e-001
  3.4180000e-001
  2.6610000e-001
  1.1470000e-001
 -1.0500000e-001
 -3.2230000e-001
 -5.9080000e-001
 -7.7640000e-001
 -8.5940000e-001
 -8.7400000e-001
 -8.7650000e-001
 -8.7400000e-001
 -9.0330000e-001
 -9.2770000e-001
 -9.4970000e-001
 -9.7660000e-001
 -9.9370000e-001
 -9.9120000e-001
 -9.9850000e-001
 -1.0400000e+000
 -1.0742000e+000
 -6.6160000e-001
  2.9050000e-001
  1.6553000e+000
  3.3691000e+000
  4.0332000e+000
  2.9126000e+000
  1.0840000e+000
 -8.9360000e-001
 -2.0679000e+000
 -1.9507000e+000
 -1.3550000e+000
 -9.7660000e-001
 -8.7160000e-001
 -8.1050000e-001
 -7.6900000e-001
 -7.4710000e-001
 -7.3000000e-001
 -7.2510000e-001
 -7.0310000e-001
 -6.7140000e-001
 -6.4450000e-001
 -6.2500000e-001
 -6.0300000e-001
 -5.9080000e-001
 -5.8840000e-001
 -5.8840000e-001
 -5.7370000e-001
 -5.4440000e-001
 -5.3710000e-001
 -5.2980000e-001
 -5.4440000e-001
 -5.8590000e-001
 -6.2740000e-001
 -6.6160000e-001
 -7.1290000e-001
 -7.8860000e-001
 -8.7160000e-001
 -9.5460000e-001
 -1.0010000e+000
 -9.8880000e-001
 -9.1550000e-001
 -8.0080000e-001
 -6.7870000e-001
 -6.1280000e-001
 -6.2260000e-001
 -6.9090000e-001
 -7.6900000e-001
 -8.3980000e-001
 -8.8620000e-001
 -8.9360000e-001
 -9.1550000e-001
 -9.2530000e-001
 -9.3990000e-001
 -9.3750000e-001
 -9.3020000e-001
 -9.2040000e-001
 -9.2770000e-001
 -9.4240000e-001
 -9.5950000e-001
 -9.6920000e-001
 -9.8630000e-001
 -9.8140000e-001
 -9.8140000e-001
 -9.7170000e-001
 -9.6440000e-001
 -9.6920000e-001
 -9.7410000e-001
 -9.8140000e-001
 -9.8630000e-001
 -9.7660000e-001
 -9.6190000e-001
 -9.4730000e-001
 -9.4970000e-001
 -9.4970000e-001
 -9.4970000e-001
 -9.6920000e-001
 -9.8630000e-001
 -9.8880000e-001
 -1.0059000e+000
 -9.9850000e-001
 -9.8140000e-001
 -9.8390000e-001
 -9.8390000e-001
 -1.0059000e+000
 -1.0034000e+000
 -1.0107000e+000
 -1.0010000e+000
 -9.9370000e-001
 -9.8880000e-001
 -9.7900000e-001
 -9.5460000e-001
 -9.0090000e-001
 -8.3500000e-001
 -7.7640000e-001
 -6.6890000e-001
 -4.3700000e-001
 -1.9780000e-001
 -3.1700000e-002
  8.0600000e-002
 -7.3000000e-003
 -1.6360000e-001
 -3.6130000e-001
 -5.9570000e-001
 -8.2760000e-001
 -1.0034000e+000
 -1.0913000e+000
 -1.1328000e+000
 -1.1475000e+000
 -1.1597000e+000
 -1.1621000e+000
 -1.1670000e+000
 -1.1597000e+000
 -1.1816000e+000
 -1.2036000e+000
 -1.2207000e+000
 -1.2256000e+000
 -1.3062000e+000
 -1.3184000e+000
 -6.8120000e-001
  3.7110000e-001
  2.0117000e+000
  3.6108000e+000
  3.5034000e+000
  1.8921000e+000
 -2.4400000e-002
 -1.8530000e+000
 -2.4390000e+000
 -1.9653000e+000
 -1.4209000e+000
 -1.1548000e+000
 -1.0669000e+000
 -1.0034000e+000
 -9.4480000e-001
 -9.1060000e-001
 -8.8620000e-001
 -8.5940000e-001
 -8.1050000e-001
 -7.4710000e-001
 -7.1290000e-001
 -6.8360000e-001
 -6.7140000e-001
 -6.6160000e-001
 -6.3960000e-001
 -6.2500000e-001
 -6.0790000e-001
 -6.0300000e-001
 -6.1040000e-001
 -6.2010000e-001
 -6.3720000e-001
 -6.6410000e-001
 -7.0310000e-001
 -7.4460000e-001
 -8.0320000e-001
 -8.7890000e-001
 -9.6440000e-001
 -1.0376000e+000
 -1.1060000e+000
 -1.1230000e+000
 -1.0596000e+000
 -9.6440000e-001
 -8.3010000e-001
 -7.4460000e-001
 -7.0800000e-001
 -7.5200000e-001
 -8.1050000e-001
 -8.5450000e-001
 -8.7890000e-001
 -8.8380000e-001
 -8.8380000e-001
 -8.9110000e-001
 -8.9600000e-001
 -8.8130000e-001
 -8.8380000e-001
 -8.7160000e-001
 -8.8130000e-001
 -8.7400000e-001
 -8.8130000e-001
 -8.6430000e-001
 -8.3740000e-001
 -8.0320000e-001
 -7.6900000e-001
 -7.3240000e-001
 -7.1530000e-001
 -7.1780000e-001
 -7.2020000e-001
 -7.0310000e-001
 -6.9090000e-001
 -6.6410000e-001
 -6.4210000e-001
 -6.4700000e-001
 -6.3720000e-001
 -6.1040000e-001
 -5.5180000e-001
 -4.5650000e-001
 -3.4420000e-001
 -1.9290000e-001
  3.9100000e-002
  2.5630000e-001
  4.3460000e-001
  5.0780000e-001
  4.3950000e-001
  2.7590000e-001
  3.6600000e-002
 -2.2710000e-001
 -4.7610000e-001
 -6.3960000e-001
 -7.1290000e-001
 -7.2270000e-001
 -7.3970000e-001
 -7.5930000e-001
 -7.8130000e-001
 -8.0320000e-001
 -8.2520000e-001
 -8.2520000e-001
 -8.3740000e-001
 -8.4470000e-001
 -8.3500000e-001
 -8.8620000e-001
 -8.6180000e-001
 -1.6110000e-001
  9.3510000e-001
  2.5195000e+000
  4.1553000e+000
  4.3286000e+000
  2.8516000e+000
  9.9610000e-001
 -9.3260000e-001
 -1.8042000e+000
 -1.5186000e+000
 -9.6920000e-001
 -6.9580000e-001
 -6.0300000e-001
 -5.5180000e-001
 -4.9800000e-001
 -4.8100000e-001
 -4.7120000e-001
 -4.7610000e-001
 -4.6140000e-001
 -4.2720000e-001
 -3.8090000e-001
 -3.4420000e-001
 -3.0030000e-001
 -2.5390000e-001
 -2.3440000e-001
 -2.1480000e-001
 -2.1480000e-001
 -2.0750000e-001
 -1.8550000e-001
 -1.9290000e-001
 -1.7330000e-001
 -1.6850000e-001
 -1.9530000e-001
 -2.4410000e-001
 -2.9050000e-001
 -3.8090000e-001
 -4.5170000e-001
 -4.9800000e-001
 -5.2980000e-001
 -4.8830000e-001
 -3.9310000e-001
 -3.1980000e-001
 -2.8560000e-001
 -2.9790000e-001
 -3.8570000e-001
 -4.5650000e-001
 -5.2000000e-001
 -5.6400000e-001
 -6.1520000e-001
 -6.3720000e-001
 -6.4450000e-001
 -6.4450000e-001
 -6.5430000e-001
 -6.6160000e-001
 -6.5190000e-001
 -6.5920000e-001
 -6.4940000e-001
 -6.7140000e-001
 -6.7870000e-001
 -6.9090000e-001
 -6.8120000e-001
 -6.5670000e-001
 -6.5190000e-001
 -6.5430000e-001
 -6.6650000e-001
 -6.8360000e-001
 -6.8850000e-001
 -6.8600000e-001
 -6.7380000e-001
 -6.7380000e-001
 -6.8360000e-001
 -6.8600000e-001
 -6.8120000e-001
 -6.8600000e-001
 -6.7140000e-001
 -6.6160000e-001
 -6.5920000e-001
 -6.5190000e-001
 -6.5920000e-001
 -6.6650000e-001
 -6.7380000e-001
 -6.6650000e-001
 -6.5670000e-001
 -6.3230000e-001
 -6.2010000e-001
 -6.1520000e-001
 -6.2990000e-001
 -6.2990000e-001
 -6.4450000e-001
 -6.3960000e-001
 -6.1770000e-001
 -5.7130000e-001
 -4.9560000e-001
 -3.9550000e-001
 -3.3690000e-001
 -2.5630000e-001
 -6.1000000e-002
  1.7580000e-001
  3.3200000e-001
  4.4680000e-001
  4.1260000e-001
  2.6370000e-001
  9.2800000e-002
 -1.1960000e-001
 -3.5400000e-001
 -5.1030000e-001
 -6.2740000e-001
 -6.8600000e-001
 -7.1780000e-001
 -7.3970000e-001
 -7.7880000e-001
 -7.8370000e-001
 -7.8860000e-001
 -8.1300000e-001
 -8.2280000e-001
 -8.2280000e-001
 -8.2760000e-001
 -8.3010000e-001
 -8.5450000e-001
 -9.6190000e-001
 -6.8360000e-001
  2.0750000e-001
  1.4648000e+000
  3.2349000e+000
  4.2456000e+000
  3.3496000e+000
  1.5747000e+000
 -4.2240000e-001
 -1.8335000e+000
 -1.8677000e+000
 -1.2720000e+000
 -8.3740000e-001
 -7.0070000e-001
 -6.4450000e-001
 -6.1040000e-001
 -5.7860000e-001
 -5.5420000e-001
 -5.2980000e-001
 -5.1760000e-001
 -4.9070000e-001
 -4.7360000e-001
 -4.7120000e-001
 -4.6140000e-001
 -4.5170000e-001
 -4.3460000e-001
 -4.2720000e-001
 -4.1260000e-001
 -4.1260000e-001
 -4.1020000e-001
 -4.1990000e-001
 -4.4430000e-001
 -4.7120000e-001
 -4.8830000e-001
 -5.2980000e-001
 -5.9570000e-001
 -6.8850000e-001
 -7.8130000e-001
 -8.7160000e-001
 -9.4240000e-001
 -9.9850000e-001
 -9.9370000e-001
 -9.1060000e-001
 -7.9590000e-001
 -6.8360000e-001
 -6.1280000e-001
 -6.1280000e-001
 -6.7380000e-001
 -7.5200000e-001
 -8.2760000e-001
 -8.8380000e-001
 -9.3020000e-001
 -9.5460000e-001
 -9.4730000e-001
 -9.5460000e-001
 -9.4480000e-001
 -9.4480000e-001
 -9.4730000e-001
 -9.4730000e-001
 -9.6440000e-001
 -9.7410000e-001
 -9.8140000e-001
 -9.8390000e-001
 -9.8880000e-001
 -9.9120000e-001
 -9.8630000e-001
 -9.9610000e-001
 -1.0010000e+000
 -1.0010000e+000
 -9.8630000e-001
 -9.7900000e-001
 -9.8390000e-001
 -9.8880000e-001
 -1.0083000e+000
 -1.0254000e+000
 -1.0229000e+000
 -9.8390000e-001
 -9.4730000e-001
 -8.5940000e-001
 -7.7150000e-001
 -6.2260000e-001
 -3.6380000e-001
 -1.2940000e-001
  6.8400000e-002
  1.5140000e-001
  4.8800000e-002
 -1.2450000e-001
 -4.1020000e-001
 -6.9090000e-001
 -9.4970000e-001
 -1.1157000e+000
 -1.1914000e+000
 -1.2036000e+000
 -1.2354000e+000
 -1.2598000e+000
 -1.2891000e+000
 -1.3306000e+000
 -1.3452000e+000
 -1.3770000e+000
 -1.3867000e+000
 -1.3965000e+000
 -1.4111000e+000
 -1.5234000e+000
 -1.3159000e+000
 -3.7110000e-001
  9.9850000e-001
  2.8345000e+000
  4.0454000e+000
  3.2495000e+000
  1.2964000e+000
 -7.4220000e-001
 -2.2754000e+000
 -2.4219000e+000
 -1.8018000e+000
 -1.3330000e+000
 -1.1694000e+000
 -1.1182000e+000
 -1.0913000e+000
 -1.0522000e+000
 -1.0083000e+000
 -9.7660000e-001
 -9.4480000e-001
 -9.0820000e-001
 -8.6670000e-001
 -8.1300000e-001
 -7.6660000e-001
 -7.1530000e-001
 -6.7380000e-001
 -6.3230000e-001
 -5.9570000e-001
 -5.6880000e-001
 -5.4440000e-001
 -5.2490000e-001
 -5.0290000e-001
 -4.9070000e-001
 -4.8340000e-001
 -4.9320000e-001
 -5.3960000e-001
 -5.9570000e-001
 -6.5670000e-001
 -7.3240000e-001
 -7.8860000e-001
 -8.0080000e-001
 -7.3970000e-001
 -6.2260000e-001
 -5.3220000e-001
 -4.7610000e-001
 -4.8100000e-001
 -5.4930000e-001
 -6.3960000e-001
 -6.9820000e-001
 -7.4460000e-001
 -7.5680000e-001
 -7.6170000e-001
 -7.7640000e-001
 -7.9830000e-001
 -8.1300000e-001
 -8.0570000e-001
 -8.0810000e-001
 -7.8610000e-001
 -7.7150000e-001
 -7.6170000e-001
 -7.5930000e-001
 -7.6420000e-001
 -7.5440000e-001
 -7.4950000e-001
 -7.5200000e-001
 -7.4950000e-001
 -7.4710000e-001
 -7.3970000e-001
 -7.2510000e-001
 -7.1040000e-001
 -6.9580000e-001
 -6.9820000e-001
 -6.9090000e-001
 -6.5920000e-001
 -6.1520000e-001
 -5.6150000e-001
 -4.5900000e-001
 -3.6620000e-001
 -1.7580000e-001
  8.7900000e-002
  3.1740000e-001
  4.9070000e-001
  5.2250000e-001
  4.3460000e-001
  2.0750000e-001
 -4.3900000e-002
 -3.6130000e-001
 -5.9080000e-001
 -7.1780000e-001
 -7.5440000e-001
 -7.6420000e-001
 -7.6900000e-001
 -7.9830000e-001
 -8.1540000e-001
 -8.3010000e-001
 -8.4230000e-001
 -8.5210000e-001
 -8.5940000e-001
 -8.4960000e-001
 -8.6910000e-001
 -8.9110000e-001
 -4.0770000e-001
  6.7630000e-001
  2.0679000e+000
  3.8110000e+000
  4.5117000e+000
  3.3472000e+000
  1.4893000e+000
 -5.1760000e-001
 -1.7969000e+000
 -1.7285000e+000
 -1.1523000e+000
 -7.7150000e-001
 -6.4700000e-001
 -6.1770000e-001
 -5.8840000e-001
 -5.5660000e-001
 -5.2490000e-001
 -5.1510000e-001
 -5.0780000e-001
 -4.8580000e-001
 -4.6880000e-001
 -4.4920000e-001
 -4.2480000e-001
 -3.9790000e-001
 -3.6620000e-001
 -3.3940000e-001
 -3.3940000e-001
 -3.2960000e-001
 -3.6130000e-001
 -3.5890000e-001
 -3.8090000e-001
 -3.9550000e-001
 -4.1020000e-001
 -4.1990000e-001
 -4.7610000e-001
 -5.5910000e-001
 -6.5430000e-001
 -7.3240000e-001
 -7.8610000e-001
 -7.7390000e-001
 -6.7140000e-001
 -5.6640000e-001
 -4.7360000e-001
 -4.5900000e-001
 -5.0050000e-001
 -5.7370000e-001
 -6.5670000e-001
 -7.0560000e-001
 -7.4710000e-001
 -7.4710000e-001
 -7.7390000e-001
 -7.9350000e-001
 -8.2280000e-001
 -8.3500000e-001
 -8.3010000e-001
 -8.1790000e-001
 -8.2520000e-001
 -8.1540000e-001
 -8.2280000e-001
 -8.2030000e-001
 -8.1050000e-001
 -8.0320000e-001
 -7.9590000e-001
 -8.0080000e-001
 -8.0570000e-001
 -8.0320000e-001
 -8.0570000e-001
 -8.0320000e-001
 -8.0080000e-001
 -7.9100000e-001
 -7.8610000e-001
 -7.8860000e-001
 -7.7640000e-001
 -7.7640000e-001
 -7.7390000e-001
 -7.5200000e-001
 -7.1780000e-001
 -6.7870000e-001
 -6.2260000e-001
 -5.3220000e-001
 -4.1260000e-001
 -1.7580000e-001
  9.5200000e-002
  2.9050000e-001
  4.3700000e-001
  3.9060000e-001
  2.5150000e-001
 -7.3000000e-003
 -2.7340000e-001
 -5.3710000e-001
 -7.3730000e-001
 -8.2030000e-001
 -8.4230000e-001
 -8.4230000e-001
 -8.6670000e-001
 -8.8870000e-001
 -9.0820000e-001
 -9.2290000e-001
 -9.3750000e-001
 -9.4730000e-001
 -9.5460000e-001
 -9.6440000e-001
 -9.7170000e-001
 -1.0474000e+000
 -7.3730000e-001
  2.2220000e-001
  1.4941000e+000
  3.2446000e+000
  4.3066000e+000
  3.4668000e+000
  1.6431000e+000
 -3.6620000e-001
 -1.8579000e+000
 -2.0117000e+000
 -1.4111000e+000
 -9.4970000e-001
 -7.9830000e-001
 -7.4710000e-001
 -7.2510000e-001
 -6.9090000e-001
 -6.7380000e-001
 -6.4700000e-001
 -6.3480000e-001
 -6.1520000e-001
 -6.1280000e-001
 -6.1040000e-001
 -5.8590000e-001
 -5.6150000e-001
 -5.4440000e-001
 -5.2490000e-001
 -5.2490000e-001
 -5.2980000e-001
 -5.2250000e-001
 -5.2000000e-001
 -5.1760000e-001
 -5.3960000e-001
 -5.6640000e-001
 -6.1040000e-001
 -6.5430000e-001
 -7.2750000e-001
 -8.1790000e-001
 -9.1060000e-001
 -9.8390000e-001
 -9.9610000e-001
 -9.4970000e-001
 -8.3740000e-001
 -7.4220000e-001
 -6.7380000e-001
 -6.9340000e-001
 -7.6900000e-001
 -8.5940000e-001
 -9.3020000e-001
 -9.6680000e-001
 -9.8630000e-001
 -9.9610000e-001
 -1.0156000e+000
 -1.0376000e+000
 -1.0400000e+000
 -1.0498000e+000
 -1.0522000e+000
 -1.0645000e+000
 -1.0693000e+000
 -1.0864000e+000
 -1.0815000e+000
 -1.0815000e+000
 -1.0913000e+000
 -1.0742000e+000
 -1.0767000e+000
 -1.0791000e+000
 -1.0596000e+000
 -1.0596000e+000
 -1.0596000e+000
 -1.0742000e+000
 -1.1011000e+000
 -1.0986000e+000
 -1.0840000e+000
 -1.0254000e+000
 -9.6920000e-001
 -8.9840000e-001
 -8.2280000e-001
 -7.3000000e-001
 -5.1030000e-001
 -2.5150000e-001
 -5.1300000e-002
  1.1470000e-001
  7.5700000e-002
 -5.6200000e-002
 -2.9790000e-001
 -5.8590000e-001
 -8.7650000e-001
 -1.0742000e+000
 -1.1792000e+000
 -1.2061000e+000
 -1.1914000e+000
 -1.2109000e+000
 -1.2036000e+000
 -1.2402000e+000
 -1.2500000e+000
 -1.2842000e+000
 -1.3013000e+000
 -1.3135000e+000
 -1.3281000e+000
 -1.4185000e+000
 -1.2109000e+000
 -2.5880000e-001
  1.0449000e+000
  2.8442000e+000
  4.0161000e+000
  3.2178000e+000
  1.2866000e+000
 -7.6420000e-001
 -2.3145000e+000
 -2.4536000e+000
 -1.8408000e+000
 -1.3721000e+000
 -1.1890000e+000
 -1.1328000e+000
 -1.0889000e+000
 -1.0522000e+000
 -1.0059000e+000
 -9.9120000e-001
 -9.7410000e-001
 -9.5950000e-001
 -9.2530000e-001
 -8.7650000e-001
 -8.4960000e-001
 -8.1050000e-001
 -7.9830000e-001
 -7.7150000e-001
 -7.5440000e-001
 -7.3240000e-001
 -7.1530000e-001
 -7.0070000e-001
 -6.8850000e-001
 -6.8120000e-001
 -6.7380000e-001
 -7.0560000e-001
 -7.3000000e-001
 -7.9590000e-001
 -8.8620000e-001
 -9.6440000e-001
 -1.0254000e+000
 -1.0132000e+000
 -9.3510000e-001
 -8.1050000e-001
 -6.9340000e-001
 -6.4210000e-001
 -6.5670000e-001
 -7.1780000e-001
 -7.8130000e-001
 -8.2030000e-001
 -8.4230000e-001
 -8.4720000e-001
 -8.5450000e-001
 -8.4720000e-001
 -8.4230000e-001
 -8.3980000e-001
 -8.3980000e-001
 -8.2030000e-001
 -8.2030000e-001
 -8.0570000e-001
 -7.9830000e-001
 -7.7880000e-001
 -7.5680000e-001
 -7.4220000e-001
 -7.3000000e-001
 -7.2510000e-001
 -7.3730000e-001
 -7.3240000e-001
 -7.1780000e-001
 -6.7630000e-001
 -6.1280000e-001
 -5.2980000e-001
 -4.4190000e-001
 -3.0520000e-001
 -4.1500000e-002
  2.2220000e-001
  3.9790000e-001
  5.2000000e-001
  4.5650000e-001
  2.8810000e-001
  7.0800000e-002
 -2.1730000e-001
 -4.6390000e-001
 -6.6410000e-001
 -7.7150000e-001
 -7.9350000e-001
 -7.9350000e-001
 -8.0320000e-001
 -8.1540000e-001
 -8.2760000e-001
 -8.3740000e-001
 -8.4960000e-001
 -8.5450000e-001
 -8.5690000e-001
 -9.0580000e-001
 -9.0580000e-001
 -2.9540000e-001
  7.5930000e-001
  2.2583000e+000
  3.9233000e+000
  4.2603000e+000
  2.8857000e+000
  1.0156000e+000
 -9.2290000e-001
 -1.8848000e+000
 -1.6602000e+000
 -1.1108000e+000
 -8.0080000e-001
 -7.1040000e-001
 -6.6650000e-001
 -6.2500000e-001
 -5.7620000e-001
 -5.6150000e-001
 -5.5660000e-001
 -5.5180000e-001
 -5.3960000e-001
 -5.2490000e-001
 -4.9560000e-001
 -4.6630000e-001
 -4.3460000e-001
 -4.1020000e-001
 -3.8330000e-001
 -3.6620000e-001
 -3.7110000e-001
 -3.6870000e-001
 -3.8090000e-001
 -3.8090000e-001
 -3.9060000e-001
 -4.3950000e-001
 -4.8580000e-001
 -5.4690000e-001
 -6.2260000e-001
 -7.2270000e-001
 -7.7640000e-001
 -7.8130000e-001
 -7.1530000e-001
 -6.1770000e-001
 -5.3470000e-001
 -5.0290000e-001
 -5.2250000e-001
 -6.1520000e-001
 -7.1290000e-001
 -7.8370000e-001
 -8.2030000e-001
 -8.4720000e-001
 -8.5210000e-001
 -8.5690000e-001
 -8.6670000e-001
 -8.6670000e-001
 -8.8130000e-001
 -8.8870000e-001
 -9.0090000e-001
 -9.0330000e-001
 -9.0090000e-001
 -8.8870000e-001
 -8.8620000e-001
 -8.8870000e-001
 -8.9840000e-001
 -8.9600000e-001
 -9.1060000e-001
 -9.1310000e-001
 -9.1310000e-001
 -9.0090000e-001
 -8.9600000e-001
 -8.6430000e-001
 -8.6430000e-001
 -8.4720000e-001
 -8.3740000e-001
 -7.9350000e-001
 -7.3970000e-001
 -6.2740000e-001
 -5.2000000e-001
 -3.4180000e-001
 -7.0800000e-002
  1.3920000e-001
  3.2230000e-001
  3.8570000e-001
  2.7340000e-001
  1.1230000e-001
 -1.4160000e-001
 -4.1260000e-001
 -6.3960000e-001
 -7.9350000e-001
 -8.5940000e-001
 -8.6180000e-001
 -8.6910000e-001
 -8.8870000e-001
 -8.9360000e-001
 -8.7650000e-001
 -8.8620000e-001
 -8.8380000e-001
 -9.0330000e-001
 -9.2530000e-001
 -9.4970000e-001
 -9.9850000e-001
 -6.3230000e-001
  3.4910000e-001
  1.6406000e+000
  3.3472000e+000
  4.2627000e+000
  3.3203000e+000
  1.4966000e+000
 -4.7610000e-001
 -1.8750000e+000
 -1.9360000e+000
 -1.3672000e+000
 -9.5210000e-001
 -8.0320000e-001
 -7.7390000e-001
 -7.5200000e-001
 -7.2270000e-001
 -6.8600000e-001
 -6.6890000e-001
 -6.5670000e-001
 -6.3720000e-001
 -6.3720000e-001
 -6.2010000e-001
 -6.0790000e-001
 -5.8840000e-001
 -5.6150000e-001
 -5.1030000e-001
 -4.7120000e-001
 -4.4920000e-001
 -4.4680000e-001
 -4.5410000e-001
 -4.6880000e-001
 -4.8340000e-001
 -4.9800000e-001
 -5.2250000e-001
 -5.7130000e-001
 -6.5670000e-001
 -7.3490000e-001
 -8.0570000e-001
 -8.3500000e-001
 -8.1540000e-001
 -7.2510000e-001
 -6.0550000e-001
 -5.2490000e-001
 -4.8340000e-001
 -5.2490000e-001
 -6.1770000e-001
 -7.0800000e-001
 -7.9100000e-001
 -8.3980000e-001
 -8.7160000e-001
 -8.8620000e-001
 -9.0580000e-001
 -9.2040000e-001
 -9.3260000e-001
 -9.4970000e-001
 -9.6680000e-001
 -9.7900000e-001
 -9.9120000e-001
 -9.9610000e-001
 -9.9120000e-001
 -9.8390000e-001
 -9.6920000e-001
 -9.6440000e-001
 -9.4730000e-001
 -9.4240000e-001
 -9.3510000e-001
 -9.2530000e-001
 -9.2040000e-001
 -9.2040000e-001
 -9.2040000e-001
 -9.1800000e-001
 -9.0330000e-001
 -8.8130000e-001
 -8.0810000e-001
 -7.2510000e-001
 -6.1520000e-001
 -3.8330000e-001
 -1.1960000e-001
  8.7900000e-002
  2.7100000e-001
  2.4900000e-001
  1.0990000e-001
 -1.2450000e-001
 -4.3700000e-001
 -7.3000000e-001
 -9.3260000e-001
 -1.0474000e+000
 -1.0620000e+000
 -1.0693000e+000
 -1.0767000e+000
 -1.0938000e+000
 -1.0938000e+000
 -1.0815000e+000
 -1.0864000e+000
 -1.0938000e+000
 -1.0938000e+000
 -1.0986000e+000
 -1.1646000e+000
 -1.0522000e+000
 -2.5630000e-001
  8.8870000e-001
  2.5537000e+000
  3.9380000e+000
  3.5352000e+000
  1.7603000e+000
 -2.4660000e-001
 -1.9824000e+000
 -2.4048000e+000
 -1.8481000e+000
 -1.3086000e+000
 -1.0986000e+000
 -1.0400000e+000
 -1.0107000e+000
 -1.0083000e+000
 -9.9370000e-001
 -1.0059000e+000
 -1.0132000e+000
 -1.0156000e+000
 -1.0034000e+000
 -9.6440000e-001
 -9.2770000e-001
 -9.0580000e-001
 -8.7650000e-001
 -8.6430000e-001
 -8.2280000e-001
 -8.0080000e-001
 -7.7390000e-001
 -7.6420000e-001
 -7.7880000e-001
 -7.8860000e-001
 -8.1050000e-001
 -8.2520000e-001
 -8.6430000e-001
 -9.3260000e-001
 -1.0205000e+000
 -1.1157000e+000
 -1.1768000e+000
 -1.1841000e+000
 -1.1157000e+000
 -1.0132000e+000
 -9.1550000e-001
 -8.5690000e-001
 -8.8620000e-001
 -9.6440000e-001
 -1.0522000e+000
 -1.1230000e+000
 -1.1743000e+000
 -1.2036000e+000
 -1.2158000e+000
 -1.2305000e+000
 -1.2280000e+000
 -1.2329000e+000
 -1.2378000e+000
 -1.2524000e+000
 -1.2524000e+000
 -1.2427000e+000
 -1.2280000e+000
 -1.2036000e+000
 -1.1792000e+000
 -1.1548000e+000
 -1.1255000e+000
 -1.1108000e+000
 -1.0913000e+000
 -1.0791000e+000
 -1.0596000e+000
 -1.0059000e+000
 -9.3750000e-001
 -8.4960000e-001
 -7.7150000e-001
 -6.5920000e-001
 -4.3460000e-001
 -1.5140000e-001
  7.3200000e-002
  2.5880000e-001
  2.6120000e-001
  1.6600000e-001
 -5.3700000e-002
 -3.0270000e-001
 -5.7370000e-001
 -7.9830000e-001
 -9.1550000e-001
 -9.4730000e-001
 -9.4240000e-001
 -9.4240000e-001
 -9.4480000e-001
 -9.5950000e-001
 -9.5460000e-001
 -9.5950000e-001
 -9.6680000e-001
 -9.7410000e-001
 -9.8880000e-001
 -1.0669000e+000
 -8.4960000e-001
  8.0600000e-002
  1.3013000e+000
  3.0078000e+000
  4.2236000e+000
  3.6060000e+000
  1.8677000e+000
 -8.7900000e-002
 -1.6772000e+000
 -1.9897000e+000
 -1.4868000e+000
 -1.0083000e+000
 -8.0570000e-001
 -7.6170000e-001
 -7.1780000e-001
 -7.0800000e-001
 -7.0310000e-001
 -6.9340000e-001
 -6.7870000e-001
 -6.5670000e-001
 -6.2010000e-001
 -5.9570000e-001
 -5.5180000e-001
 -5.1510000e-001
 -4.8830000e-001
 -4.7360000e-001
 -4.5650000e-001
 -4.5900000e-001
 -4.2720000e-001
 -4.1750000e-001
 -4.1500000e-001
 -4.3460000e-001
 -4.6390000e-001
 -5.0290000e-001
 -5.4690000e-001
 -6.1770000e-001
 -7.0800000e-001
 -7.7150000e-001
 -8.1540000e-001
 -7.9100000e-001
 -7.0070000e-001
 -5.9080000e-001
 -5.0290000e-001
 -4.7360000e-001
 -5.3710000e-001
 -6.3720000e-001
 -7.5200000e-001
 -8.2280000e-001
 -8.6670000e-001
 -8.8130000e-001
 -8.9110000e-001
 -9.0820000e-001
 -9.1800000e-001
 -9.1550000e-001
 -9.1550000e-001
 -8.9360000e-001
 -8.9600000e-001
 -8.8620000e-001
 -9.0580000e-001
 -9.1800000e-001
 -9.2530000e-001
 -9.3750000e-001
 -9.2040000e-001
 -9.1310000e-001
 -9.0580000e-001
 -8.9360000e-001
 -9.0090000e-001
 -8.9600000e-001
 -9.0580000e-001
 -9.1060000e-001
 -9.0580000e-001
 -8.9360000e-001
 -8.8620000e-001
 -8.8130000e-001
 -8.5690000e-001
 -8.4960000e-001
 -8.5450000e-001
 -8.5690000e-001
 -8.7160000e-001
 -8.7650000e-001
 -8.4960000e-001
 -7.8610000e-001
 -7.0800000e-001
 -6.1770000e-001
 -5.1760000e-001
 -3.4910000e-001
 -9.5200000e-002
  1.0990000e-001
  2.5150000e-001
  2.9050000e-001
  1.9040000e-001
  1.2200000e-002
 -1.8800000e-001
 -4.5650000e-001
 -6.8600000e-001
 -8.2760000e-001
 -8.8870000e-001
 -9.0330000e-001
 -9.0580000e-001
 -9.3260000e-001
 -9.5460000e-001
 -9.5460000e-001
 -9.5460000e-001
 -9.5210000e-001
 -9.5950000e-001
 -9.8880000e-001
 -1.0132000e+000
 -1.0278000e+000
 -1.0718000e+000
 -1.0742000e+000
 -4.5170000e-001
  5.5660000e-001
  2.0752000e+000
  3.6865000e+000
  3.8306000e+000
  2.3779000e+000
  5.0290000e-001
 -1.3745000e+000
 -2.1680000e+000
 -1.8115000e+000
 -1.2451000e+000
 -9.5210000e-001
 -8.7400000e-001
 -8.2760000e-001
 -7.9590000e-001
 -7.6170000e-001
 -7.3730000e-001
 -7.2750000e-001
 -7.1040000e-001
 -6.8850000e-001
 -6.7380000e-001
 -6.4700000e-001
 -6.2260000e-001
 -6.1520000e-001
 -5.9080000e-001
 -5.7860000e-001
 -5.8350000e-001
 -5.8590000e-001
 -6.1520000e-001
 -6.2740000e-001
 -6.3230000e-001
 -6.4700000e-001
 -6.7380000e-001
 -7.2510000e-001
 -7.9590000e-001
 -8.7160000e-001
 -9.4480000e-001
 -1.0083000e+000
 -1.0669000e+000
 -1.0522000e+000
 -9.9370000e-001
 -8.7650000e-001
 -7.6420000e-001
 -6.9580000e-001
 -7.0800000e-001
 -7.7640000e-001
 -8.5210000e-001
 -9.2290000e-001
 -9.6920000e-001
 -1.0010000e+000
 -1.0278000e+000
 -1.0547000e+000
 -1.0693000e+000
 -1.0693000e+000
 -1.0913000e+000
 -1.0767000e+000
 -1.0815000e+000
 -1.0767000e+000
 -1.0840000e+000
 -1.0815000e+000
 -1.0767000e+000
 -1.0742000e+000
 -1.0693000e+000
 -1.0596000e+000
 -1.0596000e+000
 -1.0571000e+000
 -1.0547000e+000
 -1.0620000e+000
 -1.0596000e+000
 -1.0742000e+000
 -1.0791000e+000
 -1.0864000e+000
 -1.0791000e+000
 -1.0767000e+000
 -1.0400000e+000
 -1.0059000e+000
 -9.2040000e-001
 -8.1540000e-001
 -6.6890000e-001
 -4.2480000e-001
 -1.8070000e-001
 -2.9300000e-002
  7.8100000e-002
 -9.8000000e-003
 -1.4400000e-001
 -3.8090000e-001
 -6.4450000e-001
 -9.0090000e-001
 -1.0815000e+000
 -1.1597000e+000
 -1.1694000e+000
 -1.1694000e+000
 -1.1743000e+000
 -1.1914000e+000
 -1.1987000e+000
 -1.2109000e+000
 -1.2207000e+000
 -1.2085000e+000
 -1.1987000e+000
 -1.2183000e+000
 -1.2915000e+000
 -9.2530000e-001
  8.7900000e-002
  1.4819000e+000
  3.2422000e+000
  4.0527000e+000
  2.9736000e+000
  1.0522000e+000
 -9.3020000e-001
 -2.2192000e+000
 -2.1606000e+000
 -1.5308000e+000
 -1.0913000e+000
 -9.4970000e-001
 -9.1060000e-001
 -8.8870000e-001
 -8.8380000e-001
 -8.6430000e-001
 -8.3250000e-001
 -7.9100000e-001
 -7.7880000e-001
 -7.4950000e-001
 -7.2750000e-001
 -7.1040000e-001
 -6.9340000e-001
 -6.7140000e-001
 -6.5670000e-001
 -6.2260000e-001
 -6.0060000e-001
 -5.8110000e-001
 -5.7860000e-001
 -5.9330000e-001
 -6.0300000e-001
 -6.2990000e-001
 -6.6160000e-001
 -7.2020000e-001
 -7.9350000e-001
 -8.8380000e-001
 -9.7170000e-001
 -1.0205000e+000
 -1.0059000e+000
 -9.3510000e-001
 -8.2280000e-001
 -7.3490000e-001
 -7.0310000e-001
 -7.5440000e-001
 -8.5210000e-001
 -9.4240000e-001
 -1.0303000e+000
 -1.0693000e+000
 -1.1060000e+000
 -1.1133000e+000
 -1.1157000e+000
 -1.0962000e+000
 -1.0815000e+000
 -1.0645000e+000
 -1.0596000e+000
 -1.0620000e+000
 -1.0742000e+000
 -1.0645000e+000
 -1.0547000e+000
 -1.0205000e+000
 -9.9850000e-001
 -9.8140000e-001
 -9.6680000e-001
 -9.5210000e-001
 -9.3750000e-001
 -9.2290000e-001
 -8.9840000e-001
 -8.7890000e-001
 -8.3740000e-001
 -7.7390000e-001
 -6.8850000e-001
 -5.9570000e-001
 -4.8100000e-001
 -2.3930000e-001
  3.1700000e-002
  2.3440000e-001
  4.1260000e-001
  4.0040000e-001
  2.9300000e-001
  8.7900000e-002
 -1.5140000e-001
 -4.2480000e-001
 -6.2010000e-001
 -7.3490000e-001
 -7.7150000e-001
 -7.8130000e-001
 -7.7150000e-001
 -7.7640000e-001
 -7.8860000e-001
 -8.2030000e-001
 -8.4230000e-001
 -8.4960000e-001
 -8.4470000e-001
 -8.4720000e-001
 -9.2040000e-001
 -7.1290000e-001
  2.3190000e-001
  1.4795000e+000
  3.1909000e+000
  4.4385000e+000
  3.8574000e+000
  2.0728000e+000
  1.2700000e-001
 -1.5430000e+000
 -1.8945000e+000
 -1.4038000e+000
 -9.0580000e-001
 -6.8600000e-001
 -6.2010000e-001
 -5.8110000e-001
 -5.6150000e-001
 -5.4930000e-001
 -5.2730000e-001
 -5.0050000e-001
 -4.8580000e-001
 -4.4680000e-001
 -4.1990000e-001
 -3.9550000e-001
 -3.6620000e-001
 -3.5640000e-001
 -3.3690000e-001
 -3.1490000e-001
 -2.9790000e-001
 -2.8320000e-001
 -2.7590000e-001
 -2.6860000e-001
 -3.0030000e-001
 -3.2960000e-001
 -3.4670000e-001
 -3.9310000e-001
 -4.6880000e-001
 -5.5910000e-001
 -6.3960000e-001
 -7.1530000e-001
 -6.9820000e-001
 -6.0550000e-001
 -4.8580000e-001
 -4.0770000e-001
 -3.9550000e-001
 -4.5900000e-001
 -5.6880000e-001
 -6.7380000e-001
 -7.3490000e-001
 -7.9100000e-001
 -8.0080000e-001
 -8.2280000e-001
 -8.3010000e-001
 -8.3980000e-001
 -8.4230000e-001
 -8.4230000e-001
 -8.4230000e-001
 -8.4470000e-001
 -8.4960000e-001
 -8.4230000e-001
 -8.3980000e-001
 -8.3250000e-001
 -8.3250000e-001
 -8.3250000e-001
 -8.4230000e-001
 -8.3740000e-001
 -8.3250000e-001
 -8.2760000e-001
 -8.2280000e-001
 -8.2030000e-001
 -8.2520000e-001
 -8.1540000e-001
 -7.9590000e-001
 -7.8130000e-001
 -7.3730000e-001
 -6.8850000e-001
 -6.2260000e-001
 -5.2980000e-001
 -3.8090000e-001
 -1.0740000e-001
  1.0500000e-001
  2.8810000e-001
  3.5640000e-001
  2.5630000e-001
  8.5400000e-002
 -1.5630000e-001
 -4.2720000e-001
 -6.5670000e-001
 -8.2030000e-001
 -8.6910000e-001
 -8.7890000e-001
 -8.9110000e-001
 -9.0330000e-001
 -9.2530000e-001
 -9.3750000e-001
 -9.3750000e-001
 -9.4480000e-001
 -9.3260000e-001
 -9.2530000e-001
 -9.4480000e-001
 -9.8630000e-001
 -5.9080000e-001
  4.0280000e-001
  1.7310000e+000
  3.4399000e+000
  4.2627000e+000
  3.2666000e+000
  1.4282000e+000
 -5.4930000e-001
 -1.8872000e+000
 -1.9019000e+000
 -1.2988000e+000
 -8.8620000e-001
 -7.6660000e-001
 -7.3240000e-001
 -7.0070000e-001
 -6.5430000e-001
 -6.0790000e-001
 -5.8110000e-001
 -5.5660000e-001
 -5.3470000e-001
 -5.1270000e-001
 -4.8580000e-001
 -4.7360000e-001
 -4.6140000e-001
 -4.4190000e-001
 -4.1260000e-001
 -3.6130000e-001
 -3.3690000e-001
 -3.2960000e-001
 -3.6130000e-001
 -3.8090000e-001
 -4.0280000e-001
 -4.1260000e-001
 -4.5170000e-001
 -5.0290000e-001
 -5.6640000e-001
 -6.4940000e-001
 -7.3490000e-001
 -7.5440000e-001
 -7.2270000e-001
 -6.4450000e-001
 -5.2980000e-001
 -4.4430000e-001
 -4.1750000e-001
 -4.5410000e-001
 -5.5660000e-001
 -6.6160000e-001
 -7.3000000e-001
 -7.6900000e-001
 -7.9590000e-001
 -8.0810000e-001
 -8.1790000e-001
 -8.3010000e-001
 -8.3500000e-001
 -8.3500000e-001
 -8.3740000e-001
 -8.3980000e-001
 -8.3500000e-001
 -8.2520000e-001
 -8.2030000e-001
 -8.1790000e-001
 -8.2280000e-001
 -8.3010000e-001
 -8.4470000e-001
 -8.4230000e-001
 -8.3250000e-001
 -8.1540000e-001
 -8.0080000e-001
 -7.9350000e-001
 -7.8610000e-001
 -7.8860000e-001
 -7.8130000e-001
 -7.7640000e-001
 -7.4220000e-001
 -6.9820000e-001
 -6.2500000e-001
 -5.3220000e-001
 -4.2970000e-001
 -1.9290000e-001
  5.8600000e-002
  2.5390000e-001
  4.2720000e-001
  3.9790000e-001
  2.8080000e-001
  7.5700000e-002
 -1.8070000e-001
 -4.4190000e-001
 -6.6160000e-001
 -7.8860000e-001
 -8.0810000e-001
 -8.1790000e-001
 -8.3980000e-001
 -8.5690000e-001
 -8.7160000e-001
 -8.6910000e-001
 -8.7160000e-001
 -8.6910000e-001
 -8.8380000e-001
 -9.0090000e-001
 -9.5700000e-001
 -8.4230000e-001
 -2.9300000e-002
  1.1084000e+000
  2.7417000e+000
  4.1602000e+000
  3.8550000e+000
  2.1753000e+000
  2.3440000e-001
 -1.5234000e+000
 -2.0313000e+000
 -1.5552000e+000
 -9.9610000e-001
 -7.5930000e-001
 -7.0070000e-001
 -6.7140000e-001
 -6.5670000e-001
 -6.2260000e-001
 -6.1280000e-001
 -5.8840000e-001
 -5.5910000e-001
 -5.2980000e-001
 -4.8100000e-001
 -4.6630000e-001
 -4.5170000e-001
 -4.3700000e-001
 -4.3460000e-001
 -4.0770000e-001
 -3.8090000e-001
 -3.5640000e-001
 -3.4910000e-001
 -3.7110000e-001
 -3.9310000e-001
 -4.1750000e-001
 -4.4920000e-001
 -5.0780000e-001
 -5.7370000e-001
 -6.2990000e-001
 -7.2020000e-001
 -7.7640000e-001
 -7.8860000e-001
 -7.4220000e-001
 -6.3230000e-001
 -5.2730000e-001
 -4.9800000e-001
 -5.2730000e-001
 -6.0300000e-001
 -6.9340000e-001
 -7.7390000e-001
 -8.1790000e-001
 -8.5690000e-001
 -8.6430000e-001
 -8.7400000e-001
 -8.7890000e-001
 -8.8130000e-001
 -8.8620000e-001
 -8.7650000e-001
 -8.7890000e-001
 -8.7400000e-001
 -8.6910000e-001
 -8.6670000e-001
 -8.6180000e-001
 -8.6180000e-001
 -8.5450000e-001
 -8.6670000e-001
 -8.6430000e-001
 -8.5690000e-001
 -8.4720000e-001
 -8.4230000e-001
 -8.2030000e-001
 -8.2760000e-001
 -8.2760000e-001
 -8.2520000e-001
 -8.1540000e-001
 -8.2280000e-001
 -8.2760000e-001
 -8.3740000e-001
 -8.3740000e-001
 -8.3980000e-001
 -8.1790000e-001
 -8.0320000e-001
 -7.9350000e-001
 -7.8860000e-001
 -8.0570000e-001
 -8.1300000e-001
 -8.3740000e-001
 -8.4230000e-001
 -8.5210000e-001
 -8.3980000e-001
 -8.3740000e-001
 -8.0320000e-001
 -7.5440000e-001
 -7.0070000e-001
 -6.1770000e-001
 -5.4930000e-001
 -4.3950000e-001
 -2.3680000e-001
 -2.4400000e-002
  1.1720000e-001
  2.1000000e-001
  1.6850000e-001
  3.4200000e-002
 -1.4160000e-001
 -3.7110000e-001
 -6.3960000e-001
 -8.2030000e-001
 -9.3020000e-001
 -9.7410000e-001
 -9.7660000e-001
 -1.0156000e+000
 -1.0229000e+000
 -1.0376000e+000
 -1.0352000e+000
 -1.0254000e+000
 -1.0425000e+000
 -1.0498000e+000
 -1.0669000e+000
 -1.0840000e+000
 -1.0938000e+000
 -1.1475000e+000
 -1.2012000e+000
 -6.5920000e-001
  3.5160000e-001
  1.9067000e+000
  3.6035000e+000
  3.8818000e+000
  2.4585000e+000
  5.7370000e-001
 -1.3379000e+000
 -2.1558000e+000
 -1.8018000e+000
 -1.2183000e+000
 -9.2290000e-001
 -8.3010000e-001
 -7.7880000e-001
 -7.2510000e-001
 -6.8600000e-001
 -6.6160000e-001
 -6.3230000e-001
 -6.2260000e-001
 -6.0790000e-001
 -5.9330000e-001
 -5.7370000e-001
 -5.3960000e-001
 -5.2490000e-001
 -5.0050000e-001
 -4.8580000e-001
 -4.7610000e-001
 -4.7850000e-001
 -4.6880000e-001
 -4.9070000e-001
 -4.9560000e-001
 -5.1030000e-001
 -5.2980000e-001
 -5.5180000e-001
 -6.1770000e-001
 -7.0070000e-001
 -8.0080000e-001
 -8.7890000e-001
 -9.3510000e-001
 -9.4970000e-001
 -9.1060000e-001
 -8.1790000e-001
 -7.0800000e-001
 -6.1280000e-001
 -5.7370000e-001
 -6.2500000e-001
 -7.0310000e-001
 -7.7390000e-001
 -8.1300000e-001
 -8.3740000e-001
 -8.4960000e-001
 -8.4960000e-001
 -8.4960000e-001
 -8.3500000e-001
 -8.2030000e-001
 -8.0810000e-001
 -8.1300000e-001
 -7.9830000e-001
 -7.9350000e-001
 -7.7880000e-001
 -7.5930000e-001
 -7.5440000e-001
 -7.2510000e-001
 -7.1040000e-001
 -6.9090000e-001
 -6.7630000e-001
 -6.5920000e-001
 -6.5190000e-001
 -6.0790000e-001
 -5.9570000e-001
 -5.4440000e-001
 -5.0540000e-001
 -4.3700000e-001
 -3.3940000e-001
 -2.1000000e-001
  8.5400000e-002
  3.7600000e-001
  5.8590000e-001
  7.3730000e-001
  6.7380000e-001
  5.4440000e-001
  3.1740000e-001
  5.6200000e-002
 -1.8310000e-001
 -3.7350000e-001
 -4.5900000e-001
 -4.5410000e-001
 -4.3950000e-001
 -4.6140000e-001
 -4.6140000e-001
 -4.6880000e-001
 -4.7610000e-001
 -4.9560000e-001
 -5.1030000e-001
 -5.2980000e-001
 -5.6640000e-001
 -6.1520000e-001
 -2.2950000e-001
  8.2760000e-001
  2.1704000e+000
  3.9185000e+000
  4.9072000e+000
  4.0039000e+000
  2.1240000e+000
  1.2210000e-001
 -1.3574000e+000
 -1.4844000e+000
 -9.1310000e-001
 -4.5650000e-001
 -3.1250000e-001
 -2.6860000e-001
 -2.4170000e-001
 -2.1730000e-001
 -2.1000000e-001
 -1.9290000e-001
 -1.4160000e-001
 -1.0740000e-001
 -4.8800000e-002
  0.0000000e+000
  3.4200000e-002
  3.6600000e-002
  7.8100000e-002
  1.1960000e-001
  1.4650000e-001
  1.8070000e-001
  1.8070000e-001
  2.0260000e-001
  1.9780000e-001
  1.7820000e-001
  1.7580000e-001
  1.0250000e-001
  5.3700000e-002
 -2.2000000e-002
 -1.1720000e-001
 -1.6110000e-001
 -2.1000000e-001
 -1.7580000e-001
 -1.0740000e-001
 -1.4600000e-002
  2.9300000e-002
  9.8000000e-003
 -8.0600000e-002
 -1.8310000e-001
 -2.4170000e-001
 -2.8320000e-001
 -3.0520000e-001
 -3.4910000e-001
 -3.5890000e-001
 -4.1260000e-001
 -4.3210000e-001
 -4.3950000e-001
 -4.5900000e-001
 -4.7360000e-001
 -4.6630000e-001
 -4.8580000e-001
 -4.7360000e-001
 -4.4430000e-001
 -4.7360000e-001
 -4.8100000e-001
 -4.7360000e-001
 -4.6390000e-001
 -4.4430000e-001
 -4.2970000e-001
 -4.1500000e-001
 -4.1260000e-001
 -3.8330000e-001
 -3.7350000e-001
 -3.7600000e-001
 -4.0530000e-001
 -4.4190000e-001
 -4.5170000e-001
 -4.0280000e-001
 -3.3450000e-001
 -2.4410000e-001
 -1.4890000e-001
 -4.3900000e-002
  2.0020000e-001
  4.4920000e-001
  6.7630000e-001
  8.1300000e-001
  7.7640000e-001
  6.3720000e-001
  3.9060000e-001
  9.5200000e-002
 -1.7580000e-001
 -4.0280000e-001
 -5.1760000e-001
 -5.4440000e-001
 -5.2980000e-001
 -5.4200000e-001
 -5.5660000e-001
 -5.6150000e-001
 -5.6880000e-001
 -5.7130000e-001
 -5.9810000e-001
 -6.0300000e-001
 -6.1280000e-001
 -6.3960000e-001
 -6.7630000e-001
 -1.9780000e-001
  8.0320000e-001
  2.2070000e+000
  3.9526000e+000
  4.5679000e+000
  3.3594000e+000
  1.5283000e+000
 -4.8100000e-001
 -1.6431000e+000
 -1.5112000e+000
 -9.0330000e-001
 -5.2980000e-001
 -4.0770000e-001
 -3.7840000e-001
 -3.4670000e-001
 -3.3940000e-001
 -3.2470000e-001
 -3.2230000e-001
 -3.1010000e-001
 -3.0270000e-001
 -2.7830000e-001
 -2.3440000e-001
 -1.7820000e-001
 -1.6600000e-001
 -1.4650000e-001
 -1.4890000e-001
 -1.3180000e-001
 -1.0740000e-001
 -1.3430000e-001
 -1.2450000e-001
 -1.5140000e-001
 -1.5380000e-001
 -1.7820000e-001
 -2.0510000e-001
 -2.6120000e-001
 -3.0760000e-001
 -4.0280000e-001
 -4.5900000e-001
 -5.2000000e-001
 -5.5420000e-001
 -4.8340000e-001
 -3.4910000e-001
 -2.2950000e-001
 -1.4400000e-001
 -1.5870000e-001
 -2.6120000e-001
 -3.6870000e-001
 -4.4680000e-001
 -4.8100000e-001
 -5.0290000e-001
 -5.0050000e-001
 -4.8340000e-001
 -4.8830000e-001
 -4.9070000e-001
 -4.6390000e-001
 -4.8100000e-001
 -5.0050000e-001
 -5.0540000e-001
 -4.9070000e-001
 -5.1030000e-001
 -5.0050000e-001
 -5.1510000e-001
 -5.3470000e-001
 -5.0290000e-001
 -5.0050000e-001
 -5.0540000e-001
 -5.0540000e-001
 -5.1270000e-001
 -4.7120000e-001
 -4.3210000e-001
 -3.8820000e-001
 -3.1980000e-001
 -2.4900000e-001
 -1.0990000e-001
  1.1230000e-001
  3.4420000e-001
  5.5660000e-001
  7.0800000e-001
  6.8120000e-001
  5.5420000e-001
  2.8810000e-001
  1.7100000e-002
 -2.4660000e-001
 -4.4680000e-001
 -5.0780000e-001
 -5.2000000e-001
 -5.4930000e-001
 -5.9810000e-001
 -6.4700000e-001
 -6.9090000e-001
 -7.1040000e-001
 -6.8600000e-001
 -6.7630000e-001
 -6.4450000e-001
 -6.3720000e-001
 -7.2020000e-001
 -6.2500000e-001
  1.8800000e-001
  1.3428000e+000
  3.0908000e+000
  4.5508000e+000
  4.1992000e+000
  2.5098000e+000
  5.4690000e-001
 -1.1938000e+000
 -1.6650000e+000
 -1.2207000e+000
 -7.0070000e-001
 -5.1760000e-001
 -4.4430000e-001
 -3.8330000e-001
 -3.1740000e-001
 -3.0270000e-001
 -2.7100000e-001
 -2.5150000e-001
 -2.6120000e-001
 -2.0510000e-001
 -1.7090000e-001
 -1.3180000e-001
 -1.2450000e-001
 -9.2800000e-002
 -9.0300000e-002
 -9.0300000e-002
 -6.8400000e-002
 -7.5700000e-002
 -8.7900000e-002
 -5.6200000e-002
 -6.5900000e-002
 -4.6400000e-002
 -8.3000000e-002
 -1.6110000e-001
 -2.2220000e-001
 -3.3450000e-001
 -4.5170000e-001
 -5.1270000e-001
 -5.3220000e-001
 -4.9070000e-001
 -3.7110000e-001
 -2.8320000e-001
 -2.1730000e-001
 -2.4170000e-001
 -3.2470000e-001
 -4.1260000e-001
 -5.0050000e-001
 -5.4930000e-001
 -5.3710000e-001
 -5.4930000e-001
 -5.5910000e-001
 -5.7370000e-001
 -5.9080000e-001
 -6.2740000e-001
 -6.3230000e-001
 -5.9330000e-001
 -5.5660000e-001
 -5.4690000e-001
 -5.4690000e-001
 -5.5660000e-001
 -5.5420000e-001
 -5.4690000e-001
 -5.6640000e-001
 -5.5420000e-001
 -5.2490000e-001
 -4.3210000e-001
 -3.5890000e-001
 -1.5630000e-001
  8.7900000e-002
  2.7830000e-001
  5.5910000e-001
  7.1780000e-001
  6.9820000e-001
  5.7620000e-001
  2.5880000e-001
 -1.1720000e-001
 -3.7350000e-001
 -5.4440000e-001
 -6.1520000e-001
 -6.0300000e-001
 -6.1770000e-001
 -6.2010000e-001
 -6.1520000e-001
 -5.9570000e-001
 -5.8840000e-001
 -6.1280000e-001
 -6.3960000e-001
 -6.7140000e-001
 -8.1540000e-001
 -5.9570000e-001
  3.4420000e-001
  1.6577000e+000
  3.5278000e+000
  4.6777000e+000
  3.8672000e+000
  2.0703000e+000
 -9.8000000e-003
 -1.4697000e+000
 -1.5771000e+000
 -9.8630000e-001
 -5.5180000e-001
 -3.7840000e-001
 -3.4670000e-001
 -3.1980000e-001
 -2.9300000e-001
 -3.0760000e-001
 -3.0520000e-001
 -3.0270000e-001
 -2.5880000e-001
 -2.1480000e-001
 -1.8070000e-001
 -1.3920000e-001
 -1.1230000e-001
 -9.5200000e-002
 -8.3000000e-002
 -7.8100000e-002
 -8.5400000e-002
 -7.5700000e-002
 -7.3200000e-002
 -1.1470000e-001
 -1.1960000e-001
 -1.4650000e-001
 -1.7820000e-001
 -2.3190000e-001
 -3.1010000e-001
 -3.8820000e-001
 -4.8830000e-001
 -5.2490000e-001
 -4.9070000e-001
 -3.8330000e-001
 -2.5880000e-001
 -1.8800000e-001
 -2.0260000e-001
 -3.0520000e-001
 -4.1260000e-001
 -4.5900000e-001
 -4.9320000e-001
 -5.0050000e-001
 -4.9800000e-001
 -4.9070000e-001
 -4.9070000e-001
 -5.0290000e-001
 -5.2490000e-001
 -5.3470000e-001
 -5.4440000e-001
 -5.3220000e-001
 -5.0540000e-001
 -5.1760000e-001
 -5.0050000e-001
 -4.5900000e-001
 -4.3700000e-001
 -4.0040000e-001
 -3.2470000e-001
 -2.6370000e-001
 -1.7820000e-001
  2.6900000e-002
  2.8320000e-001
  5.0050000e-001
  7.8860000e-001
  9.2770000e-001
  9.0580000e-001
  7.4950000e-001
  4.5410000e-001
  1.1720000e-001
 -1.2940000e-001
 -2.4900000e-001
 -3.0030000e-001
 -2.9540000e-001
 -3.0520000e-001
 -3.0270000e-001
 -2.8810000e-001
 -2.9050000e-001
 -2.8810000e-001
 -3.0030000e-001
 -3.2230000e-001
 -3.7350000e-001
 -4.2970000e-001
  1.0250000e-001
  1.1304000e+000
  2.6880000e+000
  4.4678000e+000
  4.7510000e+000
  3.3911000e+000
  1.5259000e+000
 -4.4430000e-001
 -1.3232000e+000
 -1.0010000e+000
 -4.3460000e-001
 -1.2700000e-001
 -5.8600000e-002
 -3.1700000e-002
  0.0000000e+000
  2.4400000e-002
  6.1000000e-002
  9.7700000e-002
  1.0990000e-001
  1.3180000e-001
  1.5380000e-001
  1.6360000e-001
  1.9780000e-001
  2.1970000e-001
  2.5390000e-001
  2.9540000e-001
  2.9540000e-001
  3.1010000e-001
  2.9540000e-001
  2.5630000e-001
  2.5630000e-001
  2.3190000e-001
  1.9780000e-001
  1.5380000e-001
  7.5700000e-002
 -2.4400000e-002
 -9.7700000e-002
 -1.5630000e-001
 -1.4650000e-001
 -8.0600000e-002
  9.8000000e-003
  9.5200000e-002
  8.7900000e-002
  4.8800000e-002
 -2.2000000e-002
 -1.1960000e-001
 -1.5630000e-001
 -2.1730000e-001
 -2.2220000e-001
 -2.2710000e-001
 -2.3680000e-001
 -2.3930000e-001
 -2.5630000e-001
 -2.5630000e-001
 -2.8320000e-001
 -2.8560000e-001
 -3.1010000e-001
 -3.1250000e-001
 -3.1010000e-001
 -3.1250000e-001
 -3.1250000e-001
 -3.1010000e-001
 -3.1980000e-001
 -2.9050000e-001
 -2.7590000e-001
 -2.7340000e-001
 -2.6610000e-001
 -2.7100000e-001
 -2.3930000e-001
 -2.0510000e-001
 -1.0990000e-001
 -2.6900000e-002
  1.0990000e-001
  3.3200000e-001
  5.9080000e-001
  7.5200000e-001
  8.7890000e-001
  8.5450000e-001
  7.1780000e-001
  5.0050000e-001
  2.1240000e-001
 -4.6400000e-002
 -2.4660000e-001
 -3.4910000e-001
 -3.5400000e-001
 -3.7600000e-001
 -3.8820000e-001
 -4.0040000e-001
 -4.2720000e-001
 -4.2240000e-001
 -4.2480000e-001
 -4.5170000e-001
 -4.4680000e-001
 -4.9320000e-001
 -5.2490000e-001
  1.4600000e-002
  1.0303000e+000
  2.4951000e+000
  4.2114000e+000
  4.6631000e+000
  3.3008000e+000
  1.4917000e+000
 -5.1270000e-001
 -1.5186000e+000
 -1.2842000e+000
 -7.2270000e-001
 -3.9550000e-001
 -2.7830000e-001
 -2.1240000e-001
 -1.5870000e-001
 -1.5630000e-001
 -1.6110000e-001
 -1.7090000e-001
 -1.8310000e-001
 -1.7090000e-001
 -1.2700000e-001
 -9.2800000e-002
 -6.1000000e-002
 -2.2000000e-002
 -1.4600000e-002
 -2.4000000e-003
  3.9100000e-002
  3.6600000e-002
  6.3500000e-002
  6.3500000e-002
  4.8800000e-002
  5.3700000e-002
  4.9000000e-003
 -5.3700000e-002
 -9.2800000e-002
 -1.9290000e-001
 -2.7100000e-001
 -3.3940000e-001
 -3.6870000e-001
 -3.2470000e-001
 -2.2220000e-001
 -8.3000000e-002
 -2.6900000e-002
 -2.9300000e-002
 -9.2800000e-002
 -1.8310000e-001
 -2.2710000e-001
 -2.7100000e-001
 -3.0030000e-001
 -3.1490000e-001
 -3.2470000e-001
 -3.0760000e-001
 -3.2710000e-001
 -3.3690000e-001
 -3.6870000e-001
 -3.7600000e-001
 -3.6130000e-001
 -3.4180000e-001
 -3.3450000e-001
 -3.2230000e-001
 -3.0270000e-001
 -2.9050000e-001
 -2.6860000e-001
 -2.4170000e-001
 -2.4900000e-001
 -2.6120000e-001
 -2.6370000e-001
 -3.0270000e-001
 -3.2470000e-001
 -3.3200000e-001
 -3.3940000e-001
 -3.2710000e-001
 -3.1250000e-001
 -2.5390000e-001
 -1.9780000e-001
 -1.1230000e-001
  7.3000000e-003
  1.7330000e-001
  4.2720000e-001
  6.5920000e-001
  7.7640000e-001
  8.2280000e-001
  7.1290000e-001
  5.3710000e-001
  2.8810000e-001
  6.3500000e-002
 -1.8070000e-001
 -3.0760000e-001
 -3.5640000e-001
 -4.0280000e-001
 -4.0280000e-001
 -4.3210000e-001
 -4.6630000e-001
 -4.5650000e-001
 -4.6880000e-001
 -4.8580000e-001
 -4.8100000e-001
 -4.6140000e-001
 -5.3710000e-001
 -4.3700000e-001
  3.9550000e-001
  1.5088000e+000
  3.2251000e+000
  4.7021000e+000
  4.3579000e+000
  2.6270000e+000
  6.2740000e-001
 -1.1914000e+000
 -1.6602000e+000
 -1.1353000e+000
 -6.1770000e-001
 -3.9310000e-001
 -3.6130000e-001
 -3.2960000e-001
 -2.7100000e-001
 -2.5630000e-001
 -1.9780000e-001
 -1.7090000e-001
 -1.4400000e-001
 -1.5870000e-001
 -1.4160000e-001
 -1.1960000e-001
 -1.0010000e-001
 -3.6600000e-002
 -3.6600000e-002
 -5.3700000e-002
 -3.6600000e-002
 -4.3900000e-002
 -1.2200000e-002
  2.4000000e-003
 -1.7100000e-002
 -4.1500000e-002
 -6.5900000e-002
 -1.0740000e-001
 -1.6110000e-001
 -2.7830000e-001
 -3.6870000e-001
 -4.4680000e-001
 -4.6140000e-001
 -3.8820000e-001
 -2.9050000e-001
 -1.9530000e-001
 -1.2700000e-001
 -1.4160000e-001
 -1.7090000e-001
 -2.3190000e-001
 -3.0030000e-001
 -3.2470000e-001
 -3.5640000e-001
 -3.8330000e-001
 -3.8570000e-001
 -4.0530000e-001
 -4.2970000e-001
 -4.3210000e-001
 -4.3210000e-001
 -4.3210000e-001
 -3.9790000e-001
 -3.9310000e-001
 -3.8330000e-001
 -3.7600000e-001
 -3.5890000e-001
 -3.7350000e-001
 -3.7110000e-001
 -3.6130000e-001
 -3.7840000e-001
 -3.6380000e-001
 -3.0270000e-001
 -2.5390000e-001
 -1.6850000e-001
 -7.5700000e-002
  1.9500000e-002
  2.1970000e-001
  4.7850000e-001
  6.5920000e-001
  8.6670000e-001
  8.6670000e-001
  7.5680000e-001
  5.6640000e-001
  3.2470000e-001
  4.1500000e-002
 -1.6600000e-001
 -2.8320000e-001
 -3.1980000e-001
 -2.7830000e-001
 -2.7590000e-001
 -3.0030000e-001
 -2.8810000e-001
 -3.6130000e-001
 -3.5160000e-001
 -3.7600000e-001
 -4.2720000e-001
 -4.7610000e-001
 -4.9320000e-001
  1.3180000e-001
  1.2524000e+000
  2.8540000e+000
  4.5923000e+000
  4.7754000e+000
  3.3496000e+000
  1.3989000e+000
 -5.5910000e-001
 -1.4185000e+000
 -1.1572000e+000
 -6.0790000e-001
 -3.1490000e-001
 -2.4900000e-001
 -1.8310000e-001
 -1.1230000e-001
 -4.8800000e-002
 -1.7100000e-002
 -2.4400000e-002
 -3.1700000e-002
 -4.6400000e-002
 -3.4200000e-002
 -1.2200000e-002
  1.9500000e-002
  7.3200000e-002
  9.5200000e-002
  1.1470000e-001
  1.1720000e-001
  1.3430000e-001
  1.3670000e-001
  1.4890000e-001
  1.5870000e-001
  1.4650000e-001
  1.2450000e-001
  4.8800000e-002
 -3.6600000e-002
 -1.3430000e-001
 -1.9290000e-001
 -2.3190000e-001
 -2.4170000e-001
 -1.8310000e-001
 -1.2940000e-001
 -1.2200000e-002
  5.6200000e-002
  2.2000000e-002
 -1.9500000e-002
 -1.2450000e-001
 -1.5870000e-001
 -1.9780000e-001
 -1.8550000e-001
 -2.0260000e-001
 -2.4410000e-001
 -2.6370000e-001
 -2.7590000e-001
 -2.6370000e-001
 -2.0510000e-001
 -1.8800000e-001
 -1.3920000e-001
 -1.2210000e-001
 -1.4650000e-001
 -1.5870000e-001
 -1.7090000e-001
 -1.9290000e-001
 -1.4160000e-001
 -1.0500000e-001
 -7.3200000e-002
 -1.9500000e-002
  4.8800000e-002
  1.4400000e-001
  2.9790000e-001
  5.8110000e-001
  8.2280000e-001
  1.0547000e+000
  1.1865000e+000
  1.1450000e+000
  9.6190000e-001
  6.7140000e-001
  3.5400000e-001
  1.0010000e-001
 -5.1300000e-002
 -8.0600000e-002
 -6.3500000e-002
 -6.3500000e-002
 -8.5400000e-002
 -1.2700000e-001
 -1.4890000e-001
 -1.6110000e-001
 -1.3430000e-001
 -1.1470000e-001
 -1.4650000e-001
 -2.0020000e-001
  2.5390000e-001
  1.2280000e+000
  2.6807000e+000
  4.4556000e+000
  4.9976000e+000
  3.8428000e+000
  2.0044000e+000
  1.7100000e-002
 -1.0913000e+000
 -9.4970000e-001
 -4.0040000e-001
 -7.0800000e-002
  1.2200000e-002
  1.1470000e-001
  1.5380000e-001
  2.2220000e-001
  2.2710000e-001
  2.3930000e-001
  2.6610000e-001
  2.8560000e-001
  2.9300000e-001
  3.2230000e-001
  3.3200000e-001
  3.4180000e-001
  4.1020000e-001
  4.4190000e-001
  4.4920000e-001
  4.5900000e-001
  4.1500000e-001
  3.8330000e-001
  3.6380000e-001
  3.6130000e-001
  3.0520000e-001
  2.5630000e-001
  2.0020000e-001
  1.0500000e-001
  4.8800000e-002
 -2.2000000e-002
 -6.1000000e-002
  9.8000000e-003
  8.7900000e-002
  2.1480000e-001
  2.7340000e-001
  2.5630000e-001
  2.2710000e-001
  1.0990000e-001
  3.6600000e-002
 -4.9000000e-003
 -6.5900000e-002
 -6.1000000e-002
 -8.0600000e-002
 -7.3200000e-002
 -8.7900000e-002
 -7.8100000e-002
 -6.8400000e-002
 -7.5700000e-002
 -6.1000000e-002
 -8.0600000e-002
 -6.8400000e-002
 -5.8600000e-002
 -5.8600000e-002
 -4.3900000e-002
 -5.1300000e-002
 -5.1300000e-002
 -5.6200000e-002
 -5.1300000e-002
 -4.6400000e-002
 -5.1300000e-002
 -6.1000000e-002
 -3.6600000e-002
 -5.1300000e-002
 -5.6200000e-002
 -5.1300000e-002
 -6.1000000e-002
 -6.1000000e-002
 -5.6200000e-002
 -3.6600000e-002
 -2.9300000e-002
  1.9500000e-002
  1.1470000e-001
  2.5150000e-001
  5.1760000e-001
  7.7880000e-001
  9.5950000e-001
  1.0522000e+000
  9.8390000e-001
  7.9590000e-001
  5.5660000e-001
  2.8810000e-001
  8.5400000e-002
 -5.8600000e-002
 -8.3000000e-002
 -1.3180000e-001
 -1.1960000e-001
 -1.5380000e-001
 -1.5630000e-001
 -1.6110000e-001
 -1.9290000e-001
 -2.2220000e-001
 -2.5150000e-001
 -2.4660000e-001
 -2.9540000e-001
 -1.8550000e-001
  5.2490000e-001
  1.5723000e+000
  3.1104000e+000
  4.6533000e+000
  4.6533000e+000
  3.1177000e+000
  1.3184000e+000
 -5.7620000e-001
 -1.2695000e+000
 -9.2530000e-001
 -3.7600000e-001
 -1.4400000e-001
 -9.2800000e-002
 -6.5900000e-002
 -2.2000000e-002
 -1.7100000e-002
  2.4400000e-002
  8.3000000e-002
  9.2800000e-002
  1.4400000e-001
  1.7090000e-001
  2.1240000e-001
  2.6610000e-001
  3.0760000e-001
  3.3450000e-001
  3.1980000e-001
  2.8320000e-001
  2.6860000e-001
  2.3680000e-001
  2.2950000e-001
  2.1240000e-001
  1.7090000e-001
  1.2210000e-001
  3.4200000e-002
  4.9000000e-003
 -6.3500000e-002
 -1.4160000e-001
 -1.7090000e-001
 -2.3440000e-001
 -2.0510000e-001
 -1.1720000e-001
  1.4600000e-002
  1.5630000e-001
  2.4410000e-001
  2.3680000e-001
  1.6850000e-001
  8.5400000e-002
 -7.3000000e-003
 -5.6200000e-002
 -3.6600000e-002
 -1.2200000e-002
 -4.9000000e-003
  2.4000000e-003
 -3.6600000e-002
 -6.8400000e-002
 -4.1500000e-002
 -1.9500000e-002
  2.2000000e-002
  3.4200000e-002
  1.9500000e-002
 -1.4600000e-002
 -4.1500000e-002
 -9.2800000e-002
 -8.3000000e-002
 -8.5400000e-002
 -1.2200000e-002
  1.7100000e-002
  9.7700000e-002
  1.3670000e-001
  1.1230000e-001
  7.5700000e-002
  6.1000000e-002
  1.9500000e-002
  5.3700000e-002
  7.0800000e-002
  1.3670000e-001
  1.9780000e-001
  2.6370000e-001
  3.6620000e-001
  4.7610000e-001
  7.3000000e-001
  9.4240000e-001
  1.0938000e+000
  1.1816000e+000
  1.0693000e+000
  9.2530000e-001
  7.1040000e-001
  4.4190000e-001
  2.0510000e-001
  7.0800000e-002
 -1.9500000e-002
 -2.4400000e-002
 -5.1300000e-002
 -6.5900000e-002
 -7.0800000e-002
 -5.1300000e-002
 -4.6400000e-002
 -1.9500000e-002
 -3.9100000e-002
 -2.9300000e-002
 -4.3900000e-002
 -7.3000000e-003
  6.6650000e-001
  1.7188000e+000
  3.2935000e+000
  4.9683000e+000
  4.9976000e+000
  3.6621000e+000
  1.7896000e+000
 -1.3180000e-001
 -9.3750000e-001
 -5.8110000e-001
 -2.4000000e-003
  2.7590000e-001
  3.8090000e-001
  4.0770000e-001
  4.3950000e-001
  4.5410000e-001
  4.6390000e-001
  4.3950000e-001
  4.3210000e-001
  4.8100000e-001
  5.1270000e-001
  5.8350000e-001
  6.4210000e-001
  7.0310000e-001
  7.1780000e-001
  7.6900000e-001
  7.3970000e-001
  7.5440000e-001
  7.4220000e-001
  7.2270000e-001
  7.0800000e-001
  6.8360000e-001
  6.8120000e-001
  6.7380000e-001
  6.3720000e-001
  5.1760000e-001
  3.7840000e-001
  2.9300000e-001
  2.2220000e-001
  2.8320000e-001
  3.9790000e-001
  5.2250000e-001
  6.3230000e-001
  6.7870000e-001
  6.5430000e-001
  6.2740000e-001
  6.3480000e-001
  5.9080000e-001
  5.9080000e-001
  5.7130000e-001
  5.6880000e-001
  5.6400000e-001
  5.4690000e-001
  5.2490000e-001
  4.9320000e-001
  5.0540000e-001
  5.2250000e-001
  5.3470000e-001
  5.3220000e-001
  5.2250000e-001
  5.2000000e-001
  5.3220000e-001
  5.3960000e-001
  5.2730000e-001
  5.5660000e-001
  5.3960000e-001
  5.6400000e-001
  5.8350000e-001
  6.3960000e-001
  7.2270000e-001
  8.3980000e-001
  9.9120000e-001
  1.2256000e+000
  1.4209000e+000
  1.5942000e+000
  1.6528000e+000
  1.5747000e+000
  1.3989000e+000
  1.1450000e+000
  8.9840000e-001
  7.1290000e-001
  5.9080000e-001
  5.6150000e-001
  5.5420000e-001
  5.6400000e-001
  5.2730000e-001
  5.3470000e-001
  4.9800000e-001
  4.9070000e-001
  4.5170000e-001
  4.4920000e-001
  4.2720000e-001
  3.5640000e-001
  7.4220000e-001
  1.6919000e+000
  3.0298000e+000
  4.7852000e+000
  4.9976000e+000
  4.5239000e+000
  2.7197000e+000
  7.4710000e-001
 -4.8340000e-001
 -4.6390000e-001
  9.5200000e-002
  4.1750000e-001
  5.3220000e-001
  5.8350000e-001
  6.2260000e-001
  6.5670000e-001
  6.8120000e-001
  6.6410000e-001
  6.7380000e-001
  6.9340000e-001
  7.1780000e-001
  7.3000000e-001
  7.5200000e-001
  7.8370000e-001
  8.0320000e-001
  8.1790000e-001
  8.4470000e-001
  8.4960000e-001
  8.4230000e-001
  8.3250000e-001
  8.3010000e-001
  8.3980000e-001
  8.2760000e-001
  7.5930000e-001
  6.6650000e-001
  5.7370000e-001
  5.0050000e-001
  4.2240000e-001
  3.7350000e-001
  4.2240000e-001
  4.9800000e-001
  5.8590000e-001
  6.7630000e-001
  6.8850000e-001
  6.3720000e-001
  5.7130000e-001
  5.2250000e-001
  4.7120000e-001
  4.4430000e-001
  4.5900000e-001
  4.4430000e-001
  4.5650000e-001
  4.7120000e-001
  4.4430000e-001
  4.2970000e-001
  4.1260000e-001
  4.2720000e-001
  4.2970000e-001
  4.3950000e-001
  4.5900000e-001
  4.7120000e-001
  4.7120000e-001
  5.0050000e-001
  4.9070000e-001
  5.0290000e-001
  5.0780000e-001
  5.0540000e-001
  5.2730000e-001
  5.3710000e-001
  5.8350000e-001
  6.3960000e-001
  6.7140000e-001
  7.5930000e-001
  8.3740000e-001
  1.0083000e+000
  1.2256000e+000
  1.3940000e+000
  1.5674000e+000
  1.5894000e+000
  1.5112000e+000
  1.3354000e+000
  1.0962000e+000
  8.6430000e-001
  6.4700000e-001
  5.4930000e-001
  5.0290000e-001
  4.7610000e-001
  4.7850000e-001
  4.6880000e-001
  4.6880000e-001
  4.8100000e-001
  4.6140000e-001
  4.5900000e-001
  4.2480000e-001
  3.8570000e-001
  3.1250000e-001
  6.8120000e-001
  1.6602000e+000
  3.0493000e+000
  4.8242000e+000
  4.9976000e+000
  4.5288000e+000
  2.7002000e+000
  6.8120000e-001
 -5.9080000e-001
 -5.4200000e-001
 -9.8000000e-003
  3.5160000e-001
  4.4190000e-001
  4.8830000e-001
  5.4440000e-001
  5.9080000e-001
  6.3720000e-001
  6.6410000e-001
  6.7870000e-001
  6.8850000e-001
  7.1290000e-001
  7.3730000e-001
  7.3490000e-001
  7.6900000e-001
  7.9590000e-001
  7.9100000e-001
  7.9830000e-001
  7.8370000e-001
  7.8370000e-001
  7.7880000e-001
  7.6900000e-001
  7.5930000e-001
  7.2750000e-001
  6.6890000e-001
  5.8350000e-001
  4.9320000e-001
  4.0770000e-001
  3.1490000e-001
  2.7100000e-001
  3.0520000e-001
  4.0280000e-001
  5.4440000e-001
  6.6650000e-001
  7.0800000e-001
  6.7870000e-001
  6.6160000e-001
  6.0300000e-001
  5.3470000e-001
  5.0540000e-001
  4.6140000e-001
  4.0280000e-001
  4.1750000e-001
  4.2970000e-001
  4.2240000e-001
  4.4920000e-001
  4.5170000e-001
  4.6630000e-001
  4.6880000e-001
  4.7120000e-001
  4.7360000e-001
  4.6880000e-001
  4.5900000e-001
  4.3950000e-001
  4.2970000e-001
  4.3700000e-001
  4.1260000e-001
  4.2240000e-001
  4.1260000e-001
  3.9060000e-001
  4.0770000e-001
  4.0280000e-001
  4.1260000e-001
  4.2970000e-001
  4.4430000e-001
  4.8340000e-001
  5.4200000e-001
  6.1770000e-001
  7.7390000e-001
  1.0010000e+000
  1.2158000e+000
  1.3794000e+000
  1.4600000e+000
  1.3843000e+000
  1.2378000e+000
  1.0107000e+000
  7.5440000e-001
  5.2490000e-001
  3.7840000e-001
  3.2960000e-001
  3.1980000e-001
  3.2230000e-001
  3.1740000e-001
  3.1490000e-001
  3.1980000e-001
  3.4670000e-001
  3.5640000e-001
  3.7110000e-001
  3.8090000e-001
  2.9050000e-001
  4.1750000e-001
  1.1963000e+000
  2.3267000e+000
  4.0527000e+000
  4.9976000e+000
  4.9976000e+000
  3.3887000e+000
  1.4233000e+000
 -2.7340000e-001
 -6.4700000e-001
 -1.6850000e-001
  3.1010000e-001
  4.9800000e-001
  5.6150000e-001
  6.0790000e-001
  6.1520000e-001
  6.2010000e-001
  6.2740000e-001
  6.4700000e-001
  6.7140000e-001
  7.0310000e-001
  7.0560000e-001
  7.2270000e-001
  7.3490000e-001
  7.3730000e-001
  7.5930000e-001
  7.5930000e-001
  7.5440000e-001
  7.5200000e-001
  7.4710000e-001
  7.1780000e-001
  6.8120000e-001
  6.4450000e-001
  6.1040000e-001
  5.6150000e-001
  4.8580000e-001
  4.1750000e-001
  2.9790000e-001
  2.1970000e-001
  1.7330000e-001
  2.0750000e-001
  3.1010000e-001
  4.1500000e-001
  5.0050000e-001
  5.0050000e-001
  4.6390000e-001
  4.0770000e-001
  3.5890000e-001
  3.2230000e-001
  2.9790000e-001
  2.6610000e-001
  2.5880000e-001
  2.3680000e-001
  2.4410000e-001
  2.4660000e-001
  2.8080000e-001
  2.8320000e-001
  3.1980000e-001
  3.1250000e-001
  3.2710000e-001
  3.1980000e-001
  3.1490000e-001
  3.1740000e-001
  3.1740000e-001
  3.4910000e-001
  3.6380000e-001
  4.0280000e-001
  4.0770000e-001
  4.3700000e-001
  4.3950000e-001
  4.4920000e-001
  4.7610000e-001
  4.8100000e-001
  5.3960000e-001
  6.0550000e-001
  7.7390000e-001
  1.0010000e+000
  1.1792000e+000
  1.3403000e+000
  1.3647000e+000
  1.3013000e+000
  1.1304000e+000
  9.0090000e-001
  6.3720000e-001
  4.2240000e-001
  3.1490000e-001
  2.4410000e-001
  2.5390000e-001
  2.2220000e-001
  2.0750000e-001
  2.1240000e-001
  2.1970000e-001
  2.0260000e-001
  1.8550000e-001
  1.5870000e-001
  1.0250000e-001
  4.9000000e-003
  3.8330000e-001
  1.2744000e+000
  2.6855000e+000
  4.5117000e+000
  4.9976000e+000
  3.9429000e+000
  2.1338000e+000
  1.0740000e-001
 -9.3990000e-001
 -7.0560000e-001
 -1.0250000e-001
  2.1970000e-001
  3.4910000e-001
  4.0530000e-001
  4.4430000e-001
  4.9320000e-001
  5.0290000e-001
  5.2980000e-001
  5.4440000e-001
  5.6150000e-001
  6.0300000e-001
  6.0060000e-001
  6.4700000e-001
  6.5920000e-001
  6.8120000e-001
  7.0560000e-001
  7.2510000e-001
  7.1530000e-001
  7.4220000e-001
  7.2270000e-001
  7.1290000e-001
  7.0560000e-001
  7.0560000e-001
  6.6650000e-001
  6.0550000e-001
  5.4200000e-001
  3.9790000e-001
  2.8320000e-001
  1.9780000e-001
  1.8070000e-001
  2.7830000e-001
  3.9790000e-001
  5.1270000e-001
  5.5180000e-001
  5.1760000e-001
  4.7610000e-001
  3.9790000e-001
  3.7600000e-001
  3.2710000e-001
  2.8560000e-001
  2.6860000e-001
  2.3680000e-001
  2.5150000e-001
  2.3930000e-001
  2.4900000e-001
  2.1970000e-001
  2.0750000e-001
  1.7580000e-001
  1.7330000e-001
  1.7330000e-001
  1.9040000e-001
  2.1000000e-001
  1.9780000e-001
  1.9290000e-001
  1.7330000e-001
  1.6110000e-001
  1.6850000e-001
  2.0260000e-001
  2.2950000e-001
  3.0030000e-001
  3.6130000e-001
  5.1030000e-001
  7.3000000e-001
  9.3750000e-001
  1.1157000e+000
  1.1865000e+000
  1.1353000e+000
  9.9850000e-001
  7.8130000e-001
  5.4690000e-001
  3.2470000e-001
  1.6600000e-001
  1.0990000e-001
  9.5200000e-002
  9.5200000e-002
  9.2800000e-002
  7.5700000e-002
  6.5900000e-002
  3.6600000e-002
  5.1300000e-002
  3.6600000e-002
  9.8000000e-003
 -9.5200000e-002
  2.1480000e-001
  1.0889000e+000
  2.4634000e+000
  4.2871000e+000
  4.9976000e+000
  3.9941000e+000
  2.1875000e+000
  1.3430000e-001
 -1.0327000e+000
 -8.9840000e-001
 -3.3450000e-001
  3.4200000e-002
  1.6600000e-001
  2.4170000e-001
  2.9300000e-001
  3.2960000e-001
  3.7350000e-001
  3.7840000e-001
  4.2240000e-001
  4.1500000e-001
  4.1750000e-001
  4.2720000e-001
  4.2720000e-001
  4.3700000e-001
  4.6880000e-001
  4.8580000e-001
  4.9070000e-001
  4.9560000e-001
  4.8580000e-001
  4.8580000e-001
  4.4920000e-001
  4.3210000e-001
  3.8820000e-001
  3.1740000e-001
  2.6120000e-001
  1.4160000e-001
  3.4200000e-002
 -6.1000000e-002
 -1.0740000e-001
 -6.5900000e-002
  2.6900000e-002
  1.5380000e-001
  2.3680000e-001
  2.4900000e-001
  2.1000000e-001
  1.4160000e-001
  1.0250000e-001
  5.3700000e-002
  5.1300000e-002
  2.2000000e-002
  1.9500000e-002
  4.9000000e-003
  4.9000000e-003
  7.3000000e-003
  4.9000000e-003
  3.4200000e-002
  3.4200000e-002
  7.3200000e-002
  1.4160000e-001
  1.6600000e-001
  2.1240000e-001
  1.9040000e-001
  1.7820000e-001
  1.8800000e-001
  2.2950000e-001
  3.2470000e-001
  4.9070000e-001
  6.9090000e-001
  8.9360000e-001
  1.1328000e+000
  1.1963000e+000
  1.1646000e+000
  9.4730000e-001
  6.3960000e-001
  3.4180000e-001
  1.3920000e-001
  5.8600000e-002
  2.2000000e-002
  3.6600000e-002
  9.8000000e-003
 -7.3000000e-003
 -3.1700000e-002
 -6.3500000e-002
 -5.3700000e-002
 -4.1500000e-002
 -2.4400000e-002
 -1.3180000e-001
  2.2460000e-001
  1.0010000e+000
  2.4146000e+000
  4.1382000e+000
  4.3921000e+000
  3.1763000e+000
  1.3306000e+000
 -6.0790000e-001
 -1.3525000e+000
 -9.9120000e-001
 -4.1500000e-001
 -1.2210000e-001
 -1.9500000e-002
  4.1500000e-002
  9.5200000e-002
  1.2450000e-001
  1.6110000e-001
  1.8800000e-001
  2.3680000e-001
  3.0760000e-001
  4.1990000e-001
  5.1030000e-001
  5.4440000e-001
  5.0290000e-001
  4.3950000e-001
  3.6620000e-001
  3.9060000e-001
  4.1260000e-001
  4.5900000e-001
  4.9320000e-001
  4.8830000e-001
  4.9800000e-001
  4.7850000e-001
  4.0280000e-001
  3.1250000e-001
  1.9290000e-001
  9.5200000e-002
  2.4400000e-002
  2.4400000e-002
  1.1470000e-001
  2.0510000e-001
  3.2230000e-001
  3.5400000e-001
  3.3450000e-001
  2.9540000e-001
  2.3680000e-001
  2.2220000e-001
  2.0020000e-001
  1.9780000e-001
  1.8550000e-001
  2.1730000e-001
  2.5880000e-001
  3.1980000e-001
  3.4420000e-001
  3.0760000e-001
  2.6120000e-001
  1.9290000e-001
  1.7820000e-001
  1.8070000e-001
  2.5630000e-001
  3.2230000e-001
  4.4190000e-001
  6.3960000e-001
  8.4960000e-001
  1.0352000e+000
  1.2256000e+000
  1.2695000e+000
  1.2451000e+000
  1.0840000e+000
  8.2760000e-001
  5.6150000e-001
  3.3690000e-001
  2.2460000e-001
  1.7820000e-001
  1.7330000e-001
  1.7580000e-001
  1.8800000e-001
  1.9290000e-001
  1.8550000e-001
  1.9040000e-001
  1.9530000e-001
  1.3670000e-001
 -1.9500000e-002
  2.7100000e-001
  1.0547000e+000
  2.5415000e+000
  4.3433000e+000
  4.8242000e+000
  3.6450000e+000
  1.9019000e+000
  9.8000000e-003
 -7.4710000e-001
 -3.8330000e-001
  1.1470000e-001
  3.6870000e-001
  4.2480000e-001
  4.2480000e-001
  4.7120000e-001
  4.4680000e-001
  4.3700000e-001
  4.4430000e-001
  4.9070000e-001
  5.3960000e-001
  6.0300000e-001
  6.4450000e-001
  7.0800000e-001
  7.3970000e-001
  7.7150000e-001
  8.1050000e-001
  8.4470000e-001
  8.7160000e-001
  9.3990000e-001
  9.5460000e-001
  9.6680000e-001
  9.4730000e-001
  9.1800000e-001
  8.7890000e-001
  7.9590000e-001
  6.7630000e-001
  5.3220000e-001
  3.9790000e-001
  3.7110000e-001
  4.4430000e-001
  5.3960000e-001
  6.2740000e-001
  7.0070000e-001
  6.9340000e-001
  6.6890000e-001
  6.3960000e-001
  6.0790000e-001
  6.0060000e-001
  6.2260000e-001
  6.2740000e-001
  7.2020000e-001
  7.7640000e-001
  8.1790000e-001
  7.9590000e-001
  7.6420000e-001
  7.2020000e-001
  7.6420000e-001
  9.1800000e-001
  1.0986000e+000
  1.2842000e+000
  1.4404000e+000
  1.5405000e+000
  1.5259000e+000
  1.4722000e+000
  1.3086000e+000
  1.0938000e+000
  9.2770000e-001
  8.3740000e-001
  7.8610000e-001
  7.4710000e-001
  7.3730000e-001
  6.7870000e-001
  6.4940000e-001
  6.1770000e-001
  6.1520000e-001
  5.6640000e-001
  5.8840000e-001
  5.5420000e-001
  5.4690000e-001
  1.0449000e+000
  1.9092000e+000
  3.5474000e+000
  4.9976000e+000
  4.8804000e+000
  3.5938000e+000
  1.7261000e+000
  9.5200000e-002
 -2.4410000e-001
  2.4170000e-001
  7.0310000e-001
  8.9110000e-001
  9.5210000e-001
  1.0034000e+000
  1.0400000e+000
  1.0596000e+000
  1.1060000e+000
  1.0669000e+000
  1.0693000e+000
  1.0352000e+000
  1.0352000e+000
  1.0767000e+000
  1.1353000e+000
  1.2256000e+000
  1.2476000e+000
  1.3159000e+000
  1.4087000e+000
  1.4771000e+000
  1.5063000e+000
  1.4502000e+000
  1.3501000e+000
  1.1987000e+000
  1.2012000e+000
  1.1841000e+000
  1.1401000e+000
  9.9120000e-001
  8.2280000e-001
  7.4460000e-001
  8.5210000e-001
  1.0669000e+000
  1.2793000e+000
  1.3428000e+000
  1.3086000e+000
  1.2012000e+000
  1.1450000e+000
  1.1401000e+000
  1.1816000e+000
  1.1987000e+000
  1.2280000e+000
  1.1572000e+000
  1.1816000e+000
  1.1987000e+000
  1.3330000e+000
  1.4233000e+000
  1.5527000e+000
  1.7480000e+000
  1.8579000e+000
  2.0264000e+000
  2.1777000e+000
  2.1777000e+000
  2.1167000e+000
  1.9678000e+000
  1.7261000e+000
  1.5576000e+000
  1.4307000e+000
  1.4111000e+000
  1.4429000e+000
  1.5112000e+000
  1.5186000e+000
  1.5186000e+000
  1.4868000e+000
  1.4868000e+000
  1.4697000e+000
  1.4844000e+000
  1.3452000e+000
  1.2598000e+000
  1.7285000e+000
  2.8564000e+000
  4.5581000e+000
  4.9976000e+000
  4.9976000e+000
  3.9136000e+000
  2.0435000e+000
  6.8850000e-001
  5.8350000e-001
  1.0254000e+000
  1.3135000e+000
  1.3574000e+000
  1.3623000e+000
  1.4038000e+000
  1.4404000e+000
  1.4673000e+000
  1.4746000e+000
  1.4746000e+000
  1.4673000e+000
  1.4551000e+000
  1.4502000e+000
  1.4355000e+000
  1.4258000e+000
  1.4160000e+000
  1.4331000e+000
  1.4307000e+000
  1.4404000e+000
  1.4014000e+000
  1.3672000e+000
  1.3086000e+000
  1.2622000e+000
  1.2085000e+000
  1.1426000e+000
  1.0889000e+000
  1.0254000e+000
  9.5950000e-001
  9.4970000e-001
  9.9370000e-001
  1.1133000e+000
  1.2573000e+000
  1.3477000e+000
  1.3403000e+000
  1.2842000e+000
  1.1792000e+000
  1.0913000e+000
  1.0425000e+000
  9.9850000e-001
  9.6920000e-001
  9.6440000e-001
  1.0132000e+000
  1.0815000e+000
  1.1816000e+000
  1.3013000e+000
  1.4307000e+000
  1.5088000e+000
  1.6553000e+000
  1.6992000e+000
  1.6797000e+000
  1.5454000e+000
  1.2915000e+000
  1.0400000e+000
  8.5210000e-001
  7.4460000e-001
  7.0560000e-001
  6.8600000e-001
  6.6890000e-001
  6.5670000e-001
  6.6160000e-001
  6.5920000e-001
  6.2990000e-001
  6.2990000e-001
  5.6150000e-001
  3.9310000e-001
  5.5910000e-001
  1.2451000e+000
  2.6831000e+000
  4.3701000e+000
  4.9927000e+000
  3.9282000e+000
  2.2437000e+000
  4.1260000e-001
 -3.6870000e-001
 -9.7700000e-002
  3.8820000e-001
  6.0060000e-001
  6.3960000e-001
  6.4450000e-001
  6.9820000e-001
  7.0070000e-001
  7.0070000e-001
  7.1530000e-001
  7.2510000e-001
  7.6900000e-001
  8.0320000e-001
  8.1300000e-001
  8.0080000e-001
  8.0320000e-001
  8.1790000e-001
  8.4470000e-001
  8.3500000e-001
  8.3980000e-001
  8.1540000e-001
  7.7640000e-001
  7.2270000e-001
  7.0070000e-001
  6.2990000e-001
  5.3960000e-001
  4.5650000e-001
  3.6380000e-001
  3.0760000e-001
  3.3450000e-001
  4.2720000e-001
  5.7620000e-001
  7.2020000e-001
  7.7640000e-001
  7.3240000e-001
  6.5670000e-001
  5.5910000e-001
  5.0540000e-001
  4.7610000e-001
  4.3950000e-001
  4.2970000e-001
  4.2720000e-001
  4.7120000e-001
  5.6880000e-001
  6.6160000e-001
  8.1540000e-001
  9.7170000e-001
  1.0913000e+000
  1.2842000e+000
  1.3232000e+000
  1.2842000e+000
  1.1157000e+000
  8.2760000e-001
  5.8590000e-001
  3.9550000e-001
  3.0030000e-001
  2.9540000e-001
  2.9300000e-001
  2.8810000e-001
  2.6860000e-001
  2.6370000e-001
  2.6860000e-001
  2.4660000e-001
  2.5150000e-001
  1.3670000e-001
 -1.4600000e-002
  2.3190000e-001
  9.8390000e-001
  2.5488000e+000
  4.2529000e+000
  4.3579000e+000
  3.1958000e+000
  1.3721000e+000
 -3.6620000e-001
 -8.0810000e-001
 -3.5640000e-001
  1.1960000e-001
  2.9540000e-001
  3.4420000e-001
  3.7350000e-001
  4.2720000e-001
  4.6880000e-001
  5.0540000e-001
  5.4200000e-001
  5.7620000e-001
  6.0790000e-001
  6.4700000e-001
  6.6650000e-001
  6.9580000e-001
  7.1780000e-001
  7.0560000e-001
  6.7870000e-001
  6.6650000e-001
  6.0790000e-001
  5.7130000e-001
  5.3470000e-001
  4.8100000e-001
  4.3950000e-001
  3.9060000e-001
  3.1980000e-001
  2.4170000e-001
  1.6110000e-001
  1.3180000e-001
  1.5870000e-001
  2.6860000e-001
  4.2240000e-001
  5.3960000e-001
  6.2260000e-001
  5.8590000e-001
  5.1760000e-001
  4.5900000e-001
  4.1020000e-001
  3.8330000e-001
  3.6620000e-001
  3.6870000e-001
  3.5890000e-001
  3.6870000e-001
  3.9310000e-001
  3.9550000e-001
  4.4430000e-001
  5.0540000e-001
  6.0550000e-001
  7.6660000e-001
  1.0034000e+000
  1.1719000e+000
  1.3989000e+000
  1.4819000e+000
  1.4453000e+000
  1.2891000e+000
  1.0205000e+000
  7.4220000e-001
  5.3710000e-001
  4.3950000e-001
  3.9550000e-001
  3.9790000e-001
  3.7840000e-001
  3.6620000e-001
  3.5400000e-001
  3.3940000e-001
  3.4180000e-001
  3.2230000e-001
  1.8800000e-001
 -2.9300000e-002
  2.9790000e-001
  1.1304000e+000
  2.7808000e+000
  4.5410000e+000
  4.4336000e+000
  3.1665000e+000
  1.2598000e+000
 -4.4680000e-001
 -8.2520000e-001
 -3.1490000e-001
  1.6850000e-001
  3.3200000e-001
  3.7350000e-001
  4.4680000e-001
  4.8830000e-001
  5.2730000e-001
  5.7130000e-001
  5.7370000e-001
  6.1040000e-001
  6.3720000e-001
  6.5430000e-001
  6.8600000e-001
  7.0560000e-001
  7.1290000e-001
  7.2750000e-001
  7.1780000e-001
  7.2020000e-001
  7.2020000e-001
  6.9090000e-001
  6.4700000e-001
  6.1770000e-001
  5.4690000e-001
  4.8340000e-001
  4.2480000e-001
  3.2470000e-001
  2.3440000e-001
  1.7820000e-001
  1.4650000e-001
  2.2220000e-001
  3.4670000e-001
  4.9320000e-001
  5.9080000e-001
  6.0060000e-001
  5.5420000e-001
  4.7850000e-001
  4.3460000e-001
  3.8570000e-001
  3.7350000e-001
  3.6130000e-001
  3.4910000e-001
  3.6130000e-001
  3.5400000e-001
  3.6870000e-001
  3.5890000e-001
  3.6620000e-001
  3.4670000e-001
  3.3690000e-001
  3.2710000e-001
  3.1740000e-001
  3.1740000e-001
  3.1980000e-001
  3.2230000e-001
  3.1490000e-001
  3.3690000e-001
  3.1740000e-001
  3.4910000e-001
  3.6620000e-001
  4.1990000e-001
  4.7120000e-001
  5.4930000e-001
  6.8600000e-001
  8.9600000e-001
  1.0864000e+000
  1.2378000e+000
  1.2769000e+000
  1.2256000e+000
  1.1035000e+000
  9.2770000e-001
  7.1290000e-001
  5.0290000e-001
  3.7350000e-001
  2.9540000e-001
  2.9050000e-001
  2.8320000e-001
  2.8080000e-001
  2.7100000e-001
  2.5880000e-001
  2.7100000e-001
  2.5880000e-001
  2.5630000e-001
  1.2940000e-001
  1.8070000e-001
  9.0330000e-001
  2.0703000e+000
  3.8770000e+000
  4.9976000e+000
  4.6411000e+000
  2.9834000e+000
  9.1800000e-001
 -6.2990000e-001
 -7.9590000e-001
 -2.5880000e-001
  1.8310000e-001
  3.2470000e-001
  3.8090000e-001
  4.2240000e-001
  4.8340000e-001
  5.0290000e-001
  5.4930000e-001
  5.7860000e-001
  5.8840000e-001
  6.2500000e-001
  6.3480000e-001
  6.5190000e-001
  6.7140000e-001
  6.5670000e-001
  6.6410000e-001
  6.6650000e-001
  6.5920000e-001
  6.6410000e-001
  6.5670000e-001
  6.2260000e-001
  5.9080000e-001
  5.5660000e-001
  4.8830000e-001
  4.4920000e-001
  3.8090000e-001
  3.1740000e-001
  2.6120000e-001
  2.3930000e-001
  2.7830000e-001
  3.9550000e-001
  5.4200000e-001
  6.7140000e-001
  7.2510000e-001
  7.0310000e-001
  6.2740000e-001
  5.6150000e-001
  5.2000000e-001
  5.0290000e-001
  4.8100000e-001
  4.7850000e-001
  4.6140000e-001
  4.6630000e-001
  4.7610000e-001
  4.6630000e-001
  4.5650000e-001
  4.4680000e-001
  4.2240000e-001
  4.1020000e-001
  4.2970000e-001
  4.1990000e-001
  4.3460000e-001
  4.2720000e-001
  4.3210000e-001
  4.3700000e-001
  4.3700000e-001
  4.6390000e-001
  4.5410000e-001
  4.8830000e-001
  5.2250000e-001
  5.8350000e-001
  6.4450000e-001
  7.2510000e-001
  9.0090000e-001
  1.1060000e+000
  1.2402000e+000
  1.3892000e+000
  1.3745000e+000
  1.3013000e+000
  1.1401000e+000
  9.3510000e-001
  7.0310000e-001
  5.1030000e-001
  4.2720000e-001
  4.0280000e-001
  4.0280000e-001
  4.0530000e-001
  3.7600000e-001
  3.6380000e-001
  3.5160000e-001
  3.4910000e-001
  3.5160000e-001
  3.6130000e-001
  3.6870000e-001
  3.4180000e-001
  2.4410000e-001
  4.3460000e-001
  1.2939000e+000
  2.5537000e+000
  4.3799000e+000
  4.9976000e+000
  4.4995000e+000
  2.7832000e+000
  7.5200000e-001
 -5.7620000e-001
 -5.5910000e-001
  1.2200000e-002
  3.9310000e-001
  5.0780000e-001
  5.5180000e-001
  6.0300000e-001
  6.2990000e-001
  6.6650000e-001
  6.9340000e-001
  7.0560000e-001
  7.3240000e-001
  7.4950000e-001
  7.4950000e-001
  7.7150000e-001
  7.9590000e-001
  7.9350000e-001
  7.9100000e-001
  7.9590000e-001
  7.8370000e-001
  7.7640000e-001
  7.6420000e-001
  7.6170000e-001
  7.0800000e-001
  6.5920000e-001
  5.8350000e-001
  5.1510000e-001
  4.2240000e-001
  3.2470000e-001
  2.6610000e-001
  2.2950000e-001
  2.8080000e-001
  3.9790000e-001
  5.2490000e-001
  6.2500000e-001
  6.7140000e-001
  6.0550000e-001
  5.3960000e-001
  4.6390000e-001
  3.9060000e-001
  3.7350000e-001
  3.3940000e-001
  3.2710000e-001
  3.0760000e-001
  2.9050000e-001
  3.0520000e-001
  2.8560000e-001
  2.9790000e-001
  2.8080000e-001
  2.7830000e-001
  2.6370000e-001
  2.6120000e-001
  2.4900000e-001
  2.4660000e-001
  2.6610000e-001
  2.5630000e-001
  2.6610000e-001
  2.4410000e-001
  2.5150000e-001
  2.3190000e-001
  2.4170000e-001
  2.3440000e-001
  2.3440000e-001
  2.2460000e-001
  2.2950000e-001
  2.2950000e-001
  2.1480000e-001
  2.2950000e-001
  2.1970000e-001
  2.2950000e-001
  2.1240000e-001
  2.2710000e-001
  1.8800000e-001
  1.9040000e-001
  1.6110000e-001
  1.7580000e-001
  1.6850000e-001
  1.6850000e-001
  1.5380000e-001
  1.3430000e-001
  1.1720000e-001
  1.0250000e-001
  1.0740000e-001
  8.7900000e-002
  9.2800000e-002
  7.3200000e-002
  7.3200000e-002
  5.8600000e-002
  1.0010000e-001
  1.4400000e-001
  2.0750000e-001
  2.8320000e-001
  3.4910000e-001
  4.9320000e-001
  6.4700000e-001
  7.8610000e-001
  8.9360000e-001
  8.7400000e-001
  7.6900000e-001
  5.9330000e-001
  3.5400000e-001
  1.2700000e-001
 -3.4200000e-002
 -1.4650000e-001
 -1.7580000e-001
 -2.0510000e-001
 -2.1240000e-001
 -2.0510000e-001
 -2.2220000e-001
 -2.2460000e-001
 -2.3930000e-001
 -2.8560000e-001
 -3.1010000e-001
 -3.1980000e-001
 -3.1980000e-001
 -2.9540000e-001
 -3.1490000e-001
 -4.4680000e-001
 -2.7340000e-001
  5.8840000e-001
  1.8799000e+000
  3.7769000e+000
  4.9487000e+000
  4.0674000e+000
  2.3145000e+000
  2.4410000e-001
 -1.1743000e+000
 -1.2085000e+000
 -6.2500000e-001
 -2.2950000e-001
 -1.0740000e-001
 -6.8400000e-002
 -3.6600000e-002
 -2.4000000e-003
  2.2000000e-002
  4.3900000e-002
  7.0800000e-002
  1.0990000e-001
  1.2940000e-001
  1.5630000e-001
  1.6600000e-001
  1.6110000e-001
  1.7330000e-001
  1.6360000e-001
  1.7580000e-001
  1.8800000e-001
  1.8070000e-001
  1.9290000e-001
  1.5870000e-001
  1.6110000e-001
  9.2800000e-002
  5.6200000e-002
 -1.4600000e-002
 -9.2800000e-002
 -1.7580000e-001
 -2.7830000e-001
 -3.4910000e-001
 -4.1260000e-001
 -4.1750000e-001
 -3.2710000e-001
 -1.8070000e-001
 -4.3900000e-002
  7.0800000e-002
  9.5200000e-002
  5.8600000e-002
 -4.9000000e-003
 -5.6200000e-002
 -8.0600000e-002
 -9.5200000e-002
 -1.0250000e-001
 -9.2800000e-002
 -9.2800000e-002
 -8.3000000e-002
 -8.5400000e-002
 -1.0250000e-001
 -9.7700000e-002
 -1.0010000e-001
 -7.5700000e-002
 -8.3000000e-002
 -8.5400000e-002
 -8.7900000e-002
 -9.0300000e-002
 -7.8100000e-002
 -8.5400000e-002
 -1.0250000e-001
 -9.5200000e-002
 -1.0990000e-001
 -1.0500000e-001
 -1.0990000e-001
 -1.1230000e-001
 -9.2800000e-002
 -9.2800000e-002
 -2.9300000e-002
  3.4200000e-002
  1.2700000e-001
  3.1490000e-001
  4.8830000e-001
  6.8360000e-001
  8.8130000e-001
  9.0090000e-001
  8.1540000e-001
  5.4930000e-001
  2.0020000e-001
 -9.2800000e-002
 -2.9050000e-001
 -3.5890000e-001
 -3.5640000e-001
 -3.6130000e-001
 -3.7600000e-001
 -3.8330000e-001
 -4.0040000e-001
 -4.0770000e-001
 -4.2970000e-001
 -4.3950000e-001
 -4.3460000e-001
 -4.6880000e-001
 -5.8350000e-001
 -2.8810000e-001
  6.3480000e-001
  2.0264000e+000
  3.9038000e+000
  4.8071000e+000
  3.7720000e+000
  1.9653000e+000
 -1.1470000e-001
 -1.3745000e+000
 -1.2964000e+000
 -7.1530000e-001
 -3.2470000e-001
 -2.1480000e-001
 -1.6600000e-001
 -1.2940000e-001
 -7.5700000e-002
 -3.1700000e-002
  0.0000000e+000
  1.7100000e-002
  5.3700000e-002
  6.3500000e-002
  1.0740000e-001
  1.5380000e-001
  1.6850000e-001
  2.0510000e-001
  2.0510000e-001
  2.2460000e-001
  2.3930000e-001
  2.3680000e-001
  2.3930000e-001
  2.1730000e-001
  2.0020000e-001
  1.6600000e-001
  1.0990000e-001
  4.8800000e-002
 -5.3700000e-002
 -1.5380000e-001
 -2.7340000e-001
 -3.3690000e-001
 -3.1980000e-001
 -2.4410000e-001
 -9.7700000e-002
  0.0000000e+000
  2.4400000e-002
 -9.8000000e-003
 -1.0010000e-001
 -1.6850000e-001
 -2.0260000e-001
 -2.3680000e-001
 -2.2950000e-001
 -2.6860000e-001
 -2.8560000e-001
 -2.9050000e-001
 -2.8810000e-001
 -2.8810000e-001
 -2.7100000e-001
 -2.6120000e-001
 -2.7830000e-001
 -2.7100000e-001
 -2.7100000e-001
 -2.7590000e-001
 -2.7590000e-001
 -2.5880000e-001
 -2.5390000e-001
 -2.5150000e-001
 -2.3440000e-001
 -2.1970000e-001
 -2.2460000e-001
 -2.0510000e-001
 -1.9530000e-001
 -1.9290000e-001
 -2.0260000e-001
 -1.7580000e-001
 -1.9290000e-001
 -1.7330000e-001
 -1.5870000e-001
 -1.5630000e-001
 -1.4650000e-001
 -1.3670000e-001
 -1.4160000e-001
 -1.4160000e-001
 -1.2450000e-001
 -1.3670000e-001
 -1.1960000e-001
 -1.0990000e-001
 -1.1720000e-001
 -1.0010000e-001
 -9.5200000e-002
 -1.0010000e-001
 -8.0600000e-002
 -9.0300000e-002
 -9.2800000e-002
 -7.3200000e-002
 -8.0600000e-002
 -7.5700000e-002
 -7.3200000e-002
 -8.3000000e-002
 -5.8600000e-002
 -6.3500000e-002
 -5.3700000e-002
 -4.1500000e-002
 -4.3900000e-002
 -4.1500000e-002
 -5.6200000e-002
 -6.1000000e-002
 -5.8600000e-002
 -5.6200000e-002
 -3.9100000e-002
 -2.9300000e-002
 -2.6900000e-002
 -2.4400000e-002
 -4.3900000e-002
 -3.4200000e-002
 -3.6600000e-002
  9.8000000e-003
  8.0600000e-002
  1.5380000e-001
  2.4660000e-001
  3.3200000e-001
  4.9800000e-001
  6.4210000e-001
  7.6170000e-001
  8.4470000e-001
  7.8370000e-001
  6.3480000e-001
  4.2720000e-001
  1.8550000e-001
 -4.1500000e-002
 -1.6850000e-001
 -2.6860000e-001
 -2.7100000e-001
 -2.7590000e-001
 -2.9050000e-001
 -2.9540000e-001
 -3.0520000e-001
 -3.2710000e-001
 -3.3690000e-001
 -3.3200000e-001
 -3.4910000e-001
 -3.2710000e-001
 -3.1740000e-001
 -3.9790000e-001
 -4.7610000e-001
  5.8600000e-002
  1.0645000e+000
  2.7002000e+000
  4.5581000e+000
  4.8828000e+000
  3.4644000e+000
  1.5820000e+000
 -4.6140000e-001
 -1.3232000e+000
 -1.0059000e+000
 -4.7120000e-001
 -2.0020000e-001
 -1.1470000e-001
 -5.3700000e-002
  4.9000000e-003
  4.1500000e-002
  4.1500000e-002
  6.1000000e-002
  8.7900000e-002
  1.0500000e-001
  1.4160000e-001
  1.6850000e-001
  1.7820000e-001
  2.1730000e-001
  2.0510000e-001
  2.0750000e-001
  1.8550000e-001
  1.4890000e-001
  1.4400000e-001
  1.0990000e-001
  9.2800000e-002
  6.3500000e-002
  2.9300000e-002
 -1.7100000e-002
 -7.8100000e-002
 -1.4400000e-001
 -2.5880000e-001
 -3.6620000e-001
 -4.8100000e-001
 -5.8110000e-001
 -5.9080000e-001
 -5.1510000e-001
 -3.7110000e-001
 -1.9530000e-001
 -5.3700000e-002
 -4.9000000e-003
 -1.9500000e-002
 -6.1000000e-002
 -1.1720000e-001
 -1.4400000e-001
 -1.6600000e-001
 -1.8800000e-001
 -2.0750000e-001
 -2.3440000e-001
 -2.5630000e-001
 -2.5390000e-001
 -2.6370000e-001
 -2.5630000e-001
 -2.3190000e-001
 -2.2950000e-001
 -2.2950000e-001
 -2.1970000e-001
 -2.2460000e-001
 -2.4900000e-001
 -2.4900000e-001
 -2.4660000e-001
 -2.6610000e-001
 -2.6610000e-001
 -2.5390000e-001
 -2.6370000e-001
 -2.6370000e-001
 -2.3440000e-001
 -2.3440000e-001
 -2.3680000e-001
 -2.4660000e-001
 -2.4410000e-001
 -2.4410000e-001
 -2.3680000e-001
 -1.9290000e-001
 -1.9040000e-001
 -2.0260000e-001
 -1.8800000e-001
 -2.0260000e-001
 -2.1730000e-001
 -2.2710000e-001
 -2.4900000e-001
 -2.6860000e-001
 -2.8080000e-001
 -2.9300000e-001
 -3.1740000e-001
 -3.1250000e-001
 -3.0030000e-001
 -3.0030000e-001
 -2.9790000e-001
 -3.1010000e-001
 -3.2470000e-001
 -3.5160000e-001
 -3.4180000e-001
 -2.8810000e-001
 -2.1480000e-001
 -1.2210000e-001
 -2.6900000e-002
  1.0010000e-001
  2.5630000e-001
  3.8570000e-001
  4.9800000e-001
  5.1510000e-001
  4.3210000e-001
  2.8080000e-001
  6.8400000e-002
 -1.6600000e-001
 -3.5640000e-001
 -4.5650000e-001
 -5.1510000e-001
 -5.1510000e-001
 -5.3960000e-001
 -5.6880000e-001
 -5.8840000e-001
 -6.1520000e-001
 -6.2500000e-001
 -6.2010000e-001
 -6.2260000e-001
 -6.2500000e-001
 -6.3960000e-001
 -7.3730000e-001
 -7.0800000e-001
  3.9100000e-002
  1.1865000e+000
  2.9712000e+000
  4.6509000e+000
  4.4067000e+000
  2.7759000e+000
  7.4460000e-001
 -1.1572000e+000
 -1.7188000e+000
 -1.2842000e+000
 -8.0080000e-001
 -5.7130000e-001
 -4.8580000e-001
 -4.4920000e-001
 -4.1260000e-001
 -3.6620000e-001
 -3.4420000e-001
 -3.2230000e-001
 -2.9790000e-001
 -2.8080000e-001
 -2.6860000e-001
 -2.2460000e-001
 -1.9290000e-001
 -1.7820000e-001
 -1.4890000e-001
 -1.4400000e-001
 -1.4160000e-001
 -1.4890000e-001
 -1.3920000e-001
 -1.3180000e-001
 -1.4400000e-001
 -1.5630000e-001
 -1.8310000e-001
 -2.4410000e-001
 -3.1250000e-001
 -4.0530000e-001
 -5.3220000e-001
 -6.3480000e-001
 -7.3970000e-001
 -7.8370000e-001
 -7.4460000e-001
 -6.3230000e-001
 -4.6140000e-001
 -3.1980000e-001
 -2.4170000e-001
 -2.6370000e-001
 -3.1980000e-001
 -3.6380000e-001
 -4.0040000e-001
 -4.2240000e-001
 -4.3460000e-001
 -4.4680000e-001
 -4.5650000e-001
 -4.6140000e-001
 -4.6630000e-001
 -4.6390000e-001
 -4.5650000e-001
 -4.3950000e-001
 -4.3950000e-001
 -4.2720000e-001
 -4.4430000e-001
 -4.3210000e-001
 -4.4430000e-001
 -4.2240000e-001
 -4.1260000e-001
 -4.0770000e-001
 -3.8820000e-001
 -3.8820000e-001
 -4.0040000e-001
 -3.8570000e-001
 -3.9550000e-001
 -3.8330000e-001
 -3.8570000e-001
 -3.9550000e-001
 -4.1500000e-001
 -4.0770000e-001
 -4.1260000e-001
 -3.9790000e-001
 -3.9790000e-001
 -4.0770000e-001
 -4.2480000e-001
 -4.2240000e-001
 -4.3460000e-001
 -4.3460000e-001
 -4.4680000e-001
 -4.2970000e-001
 -4.1750000e-001
 -3.9310000e-001
 -3.7840000e-001
 -3.7110000e-001
 -3.7110000e-001
 -3.6130000e-001
 -3.5890000e-001
 -3.7110000e-001
 -3.6870000e-001
 -3.7840000e-001
 -3.8570000e-001
 -3.6870000e-001
 -3.9550000e-001
 -4.0770000e-001
 -4.1500000e-001
 -3.6380000e-001
 -2.8320000e-001
 -2.1970000e-001
 -1.3430000e-001
 -5.6200000e-002
  1.0250000e-001
  2.9300000e-001
  4.0770000e-001
  5.2730000e-001
  4.8580000e-001
  3.7840000e-001
  2.0260000e-001
 -5.3700000e-002
 -2.8810000e-001
 -4.5900000e-001
 -5.5910000e-001
 -5.7860000e-001
 -5.7130000e-001
 -5.9080000e-001
 -6.1040000e-001
 -6.2260000e-001
 -6.5190000e-001
 -6.5920000e-001
 -6.6160000e-001
 -6.7380000e-001
 -6.8120000e-001
 -7.5440000e-001
 -7.7150000e-001
 -8.3000000e-002
  1.0498000e+000
  2.8418000e+000
  4.6680000e+000
  4.7314000e+000
  3.1836000e+000
  1.1914000e+000
 -8.0810000e-001
 -1.5698000e+000
 -1.1890000e+000
 -6.6650000e-001
 -4.1260000e-001
 -3.1250000e-001
 -2.4660000e-001
 -1.8310000e-001
 -1.3920000e-001
 -1.2940000e-001
 -9.5200000e-002
 -6.8400000e-002
 -4.8800000e-002
 -9.8000000e-003
  2.4400000e-002
  3.6600000e-002
  5.8600000e-002
  8.7900000e-002
  8.3000000e-002
  8.3000000e-002
  8.0600000e-002
  6.5900000e-002
  6.1000000e-002
  5.8600000e-002
  2.9300000e-002
  4.9000000e-003
 -4.6400000e-002
 -1.1230000e-001
 -2.0020000e-001
 -3.0270000e-001
 -4.2720000e-001
 -5.4440000e-001
 -6.2990000e-001
 -6.1040000e-001
 -5.1030000e-001
 -3.3940000e-001
 -1.8070000e-001
 -5.8600000e-002
 -3.1700000e-002
 -7.5700000e-002
 -1.2210000e-001
 -1.6600000e-001
 -2.0510000e-001
 -2.1240000e-001
 -2.3440000e-001
 -2.3930000e-001
 -2.3190000e-001
 -2.1730000e-001
 -2.1970000e-001
 -2.2460000e-001
 -2.0750000e-001
 -2.1480000e-001
 -2.1000000e-001
 -1.9040000e-001
 -1.9040000e-001
 -1.9290000e-001
 -1.7820000e-001
 -1.7820000e-001
 -1.6850000e-001
 -1.4890000e-001
 -1.3430000e-001
 -1.5140000e-001
 -1.5380000e-001
 -1.5380000e-001
 -1.7580000e-001
 -1.8070000e-001
 -1.7580000e-001
 -1.9290000e-001
 -1.8070000e-001
 -1.7090000e-001
 -1.7090000e-001
 -1.6850000e-001
 -1.6360000e-001
 -1.8550000e-001
 -1.8310000e-001
 -1.8070000e-001
 -1.9040000e-001
 -1.7820000e-001
 -1.7330000e-001
 -1.8070000e-001
 -1.6110000e-001
 -1.6360000e-001
 -1.6600000e-001
 -1.7330000e-001
 -1.7820000e-001
 -2.0020000e-001
 -2.0750000e-001
 -1.9530000e-001
 -1.9530000e-001
 -1.6360000e-001
 -1.4890000e-001
 -1.6850000e-001
 -1.5380000e-001
 -1.5380000e-001
 -1.6110000e-001
 -1.4160000e-001
 -1.2940000e-001
 -1.0010000e-001
 -4.6400000e-002
  2.4400000e-002
  1.0500000e-001
  2.1730000e-001
  3.7600000e-001
  5.4930000e-001
  6.8600000e-001
  7.6170000e-001
  7.2270000e-001
  5.9330000e-001
  3.9060000e-001
  1.7090000e-001
 -8.0600000e-002
 -2.5150000e-001
 -3.6380000e-001
 -4.2720000e-001
 -4.4190000e-001
 -4.6390000e-001
 -4.7610000e-001
 -5.0050000e-001
 -5.0290000e-001
 -5.2000000e-001
 -5.2000000e-001
 -5.0540000e-001
 -5.1030000e-001
 -5.0780000e-001
 -4.9320000e-001
 -5.3220000e-001
 -6.0790000e-001
 -1.8310000e-001
  8.8380000e-001
  2.4219000e+000
  4.4092000e+000
  4.9976000e+000
  4.0991000e+000
  2.1826000e+000
 -2.4000000e-003
 -1.3232000e+000
 -1.2793000e+000
 -7.1040000e-001
 -3.4910000e-001
 -2.3440000e-001
 -1.7580000e-001
 -1.4400000e-001
 -1.1960000e-001
 -9.2800000e-002
 -8.0600000e-002
 -4.6400000e-002
 -2.9300000e-002
 -3.1700000e-002
 -2.2000000e-002
  2.4000000e-003
  2.4000000e-003
  1.2200000e-002
  3.1700000e-002
  2.2000000e-002
  4.1500000e-002
  2.6900000e-002
  7.3000000e-003
 -4.9000000e-003
 -3.6600000e-002
 -6.1000000e-002
 -8.3000000e-002
 -1.5140000e-001
 -2.1970000e-001
 -3.0760000e-001
 -4.2720000e-001
 -5.4440000e-001
 -6.4940000e-001
 -7.1780000e-001
 -6.9340000e-001
 -5.4690000e-001
 -3.8820000e-001
 -2.2460000e-001
 -1.6110000e-001
 -1.6850000e-001
 -2.0020000e-001
 -2.6120000e-001
 -3.1740000e-001
 -3.4910000e-001
 -3.6620000e-001
 -3.7840000e-001
 -4.0280000e-001
 -4.1500000e-001
 -4.1260000e-001
 -4.0280000e-001
 -3.8330000e-001
 -3.8090000e-001
 -4.0280000e-001
 -4.1260000e-001
 -4.2480000e-001
 -4.3700000e-001
 -4.0770000e-001
 -4.1500000e-001
 -4.0770000e-001
 -4.1750000e-001
 -4.3210000e-001
 -4.4190000e-001
 -4.2480000e-001
 -4.0040000e-001
 -3.9550000e-001
 -3.8090000e-001
 -3.8090000e-001
 -3.7350000e-001
 -3.7840000e-001
 -3.4910000e-001
 -3.4180000e-001
 -3.2470000e-001
 -3.1980000e-001
 -3.4910000e-001
 -3.7350000e-001
 -3.9060000e-001
 -3.9550000e-001
 -3.7350000e-001
 -3.4910000e-001
 -3.2710000e-001
 -3.1490000e-001
 -2.8810000e-001
 -2.5630000e-001
 -2.1240000e-001
 -1.4650000e-001
 -8.0600000e-002
  2.2000000e-002
  2.1970000e-001
  4.0530000e-001
  5.7370000e-001
  6.5920000e-001
  6.2260000e-001
  4.8830000e-001
  2.6610000e-001
  2.4400000e-002
 -2.4410000e-001
 -3.9060000e-001
 -4.7360000e-001
 -4.9070000e-001
 -4.8830000e-001
 -5.1510000e-001
 -5.3710000e-001
 -5.5180000e-001
 -5.7620000e-001
 -5.8590000e-001
 -5.8110000e-001
 -5.7130000e-001
 -5.5910000e-001
 -6.4210000e-001
 -2.8560000e-001
  7.5930000e-001
  2.1729000e+000
  4.1479000e+000
  4.9976000e+000
  4.4116000e+000
  2.5586000e+000
  3.7350000e-001
 -1.1816000e+000
 -1.3379000e+000
 -7.8860000e-001
 -3.4180000e-001
 -2.0510000e-001
 -1.0740000e-001
 -6.8400000e-002
 -1.0010000e-001
 -1.0500000e-001
 -1.0740000e-001
 -7.3200000e-002
 -3.1700000e-002
  0.0000000e+000
  4.3900000e-002
  7.8100000e-002
  1.3430000e-001
  1.7580000e-001
  1.9530000e-001
  1.7330000e-001
  1.7580000e-001
  1.6110000e-001
  1.7580000e-001
  2.1000000e-001
  2.0260000e-001
  1.7580000e-001
  9.2800000e-002
 -2.4000000e-003
 -1.1960000e-001
 -2.0020000e-001
 -2.9050000e-001
 -3.8570000e-001
 -4.3210000e-001
 -4.4430000e-001
 -3.6130000e-001
 -1.8310000e-001
 -1.4600000e-002
  1.0010000e-001
  1.0500000e-001
  2.9300000e-002
 -5.1300000e-002
 -8.3000000e-002
 -1.1230000e-001
 -1.0250000e-001
 -1.0990000e-001
 -1.5140000e-001
 -1.7580000e-001
 -1.7580000e-001
 -2.0020000e-001
 -2.1480000e-001
 -2.0260000e-001
 -1.9040000e-001
 -1.7090000e-001
 -1.5630000e-001
 -1.3670000e-001
 -1.0500000e-001
 -1.0990000e-001
 -1.2210000e-001
 -1.2940000e-001
 -1.2210000e-001
 -1.1720000e-001
 -1.0250000e-001
 -1.0010000e-001
 -6.3500000e-002
 -9.2800000e-002
 -8.0600000e-002
 -6.3500000e-002
 -7.0800000e-002
 -5.6200000e-002
 -6.5900000e-002
 -6.1000000e-002
 -3.1700000e-002
 -1.7100000e-002
 -1.2200000e-002
 -2.4000000e-003
  7.3000000e-003
  3.6600000e-002
  1.0250000e-001
  9.0300000e-002
  1.0250000e-001
  6.8400000e-002
  2.4400000e-002
  1.9500000e-002
  3.6600000e-002
  5.3700000e-002
  8.7900000e-002
  9.0300000e-002
  1.3670000e-001
  1.6600000e-001
  2.2220000e-001
  2.9300000e-001
  3.6380000e-001
  5.2250000e-001
  7.1040000e-001
  8.7650000e-001
  1.0498000e+000
  1.0522000e+000
  9.1310000e-001
  7.2750000e-001
  4.3460000e-001
  1.8550000e-001
  2.9300000e-002
 -5.6200000e-002
 -4.1500000e-002
 -2.9300000e-002
 -1.9500000e-002
 -4.6400000e-002
 -8.7900000e-002
 -1.0740000e-001
 -1.3920000e-001
 -1.3180000e-001
 -1.2700000e-001
 -8.3000000e-002
 -1.4890000e-001
 -1.1230000e-001
  7.3730000e-001
  1.9067000e+000
  3.6963000e+000
  4.9976000e+000
  4.9976000e+000
  3.5791000e+000
  1.5454000e+000
 -4.2240000e-001
 -1.0815000e+000
 -6.5190000e-001
 -1.6110000e-001
  9.7700000e-002
  1.7090000e-001
  2.2460000e-001
  3.0030000e-001
  3.2960000e-001
  3.8570000e-001
  3.7840000e-001
  4.4190000e-001
  4.6880000e-001
  5.1270000e-001
  5.4200000e-001
  5.8110000e-001
  5.9330000e-001
  5.8590000e-001
  6.0790000e-001
  6.3960000e-001
  6.3720000e-001
  6.9340000e-001
  6.4700000e-001
  6.2990000e-001
  5.9080000e-001
  5.5420000e-001
  5.2000000e-001
  4.5650000e-001
  3.7350000e-001
  2.6370000e-001
  1.8070000e-001
  8.0600000e-002
 -1.9500000e-002
 -9.8000000e-003
  3.9100000e-002
  2.1000000e-001
  3.7840000e-001
  5.0540000e-001
  5.4930000e-001
  5.1270000e-001
  4.8830000e-001
  4.3700000e-001
  4.2970000e-001
  4.1750000e-001
  4.3950000e-001
  4.1020000e-001
  4.1020000e-001
  4.0040000e-001
  4.0280000e-001
  4.1500000e-001
  4.3210000e-001
  4.1990000e-001
  4.3950000e-001
  4.6140000e-001
  4.9070000e-001
  4.9800000e-001
  4.8830000e-001
  5.0540000e-001
  4.6390000e-001
  4.7120000e-001
  4.1260000e-001
  3.7600000e-001
  3.5640000e-001
  3.4910000e-001
  3.4180000e-001
  3.7110000e-001
  3.6870000e-001
  3.4670000e-001
  3.4670000e-001
  3.1490000e-001
  2.8560000e-001
  2.5630000e-001
  2.2710000e-001
  2.0510000e-001
  1.8800000e-001
  2.2220000e-001
  2.2950000e-001
  2.5150000e-001
  2.4900000e-001
  2.7590000e-001
  2.9050000e-001
  3.7110000e-001
  4.4430000e-001
  6.1520000e-001
  8.0320000e-001
  9.3750000e-001
  1.0645000e+000
  1.0547000e+000
  9.5950000e-001
  8.1050000e-001
  6.4450000e-001
  3.7110000e-001
  1.7820000e-001
  3.4200000e-002
 -3.6600000e-002
 -2.9300000e-002
 -5.3700000e-002
 -8.5400000e-002
 -1.3920000e-001
 -1.7820000e-001
 -2.1240000e-001
 -2.2460000e-001
 -2.1970000e-001
 -2.1000000e-001
 -2.4660000e-001
 -3.1980000e-001
  7.5700000e-002
  1.1401000e+000
  2.6392000e+000
  4.5874000e+000
  4.9976000e+000
  4.3457000e+000
  2.4438000e+000
  2.9300000e-001
 -1.0645000e+000
 -1.0400000e+000
 -4.8580000e-001
 -1.2700000e-001
 -4.9000000e-003
  3.4200000e-002
  8.5400000e-002
  1.2940000e-001
  2.0020000e-001
  2.4660000e-001
  2.9300000e-001
  3.4420000e-001
  3.7350000e-001
  3.9550000e-001
  4.0040000e-001
  4.1990000e-001
  4.4680000e-001
  4.4190000e-001
  4.4920000e-001
  4.1990000e-001
  3.9790000e-001
  3.6870000e-001
  3.2710000e-001
  2.9300000e-001
  2.4410000e-001
  2.0510000e-001
  1.3670000e-001
  9.0300000e-002
 -1.7100000e-002
 -1.4160000e-001
 -2.6860000e-001
 -3.8330000e-001
 -3.6620000e-001
 -2.4170000e-001
 -6.3500000e-002
  7.3200000e-002
  1.4650000e-001
  1.3920000e-001
  7.0800000e-002
  2.4400000e-002
 -2.4000000e-003
 -4.6400000e-002
 -4.6400000e-002
 -5.8600000e-002
 -7.5700000e-002
 -9.5200000e-002
 -9.7700000e-002
 -1.2940000e-001
 -1.2210000e-001
 -1.0740000e-001
 -8.3000000e-002
 -7.8100000e-002
 -7.0800000e-002
 -4.3900000e-002
 -4.6400000e-002
 -5.3700000e-002
 -3.6600000e-002
 -3.1700000e-002
 -4.8800000e-002
 -5.6200000e-002
 -6.8400000e-002
 -6.3500000e-002
 -4.1500000e-002
 -2.9300000e-002
 -1.4600000e-002
  2.4000000e-003
 -7.3000000e-003
 -1.7100000e-002
 -1.4600000e-002
 -1.7100000e-002
 -5.6200000e-002
 -3.6600000e-002
 -5.3700000e-002
 -4.8800000e-002
 -3.6600000e-002
  1.4600000e-002
  1.4600000e-002
  5.1300000e-002
  8.7900000e-002
  1.2940000e-001
  3.0520000e-001
  5.2980000e-001
  7.1530000e-001
  8.7160000e-001
  8.7650000e-001
  8.2520000e-001
  6.7870000e-001
  4.6880000e-001
  2.2460000e-001
  4.9000000e-003
 -1.2210000e-001
 -1.7330000e-001
 -1.5630000e-001
 -1.5380000e-001
 -1.7580000e-001
 -2.1730000e-001
 -2.4410000e-001
 -2.5150000e-001
 -2.5150000e-001
 -2.5880000e-001
 -2.6610000e-001
 -3.8330000e-001
 -3.1010000e-001
  5.2000000e-001
  1.7432000e+000
  3.6646000e+000
  4.9976000e+000
  4.9976000e+000
  3.4058000e+000
  1.2988000e+000
 -6.5920000e-001
 -1.2280000e+000
 -8.0320000e-001
 -3.1490000e-001
 -1.2700000e-001
 -4.3900000e-002
  1.7100000e-002
  7.8100000e-002
  1.0500000e-001
  1.0250000e-001
  1.2700000e-001
  1.1960000e-001
  1.5140000e-001
  1.9040000e-001
  2.0260000e-001
  2.1240000e-001
  2.0020000e-001
  1.9530000e-001
  2.0750000e-001
  2.1240000e-001
  2.2710000e-001
  2.1240000e-001
  1.8800000e-001
  1.8800000e-001
  1.4400000e-001
  1.2450000e-001
  6.1000000e-002
 -7.3000000e-003
 -8.5400000e-002
 -2.0750000e-001
 -3.0030000e-001
 -4.4680000e-001
 -4.9320000e-001
 -4.4430000e-001
 -3.1980000e-001
 -1.4890000e-001
 -2.2000000e-002
  5.1300000e-002
  5.1300000e-002
 -2.9300000e-002
 -9.7700000e-002
 -1.9040000e-001
 -2.5630000e-001
 -2.6370000e-001
 -2.6610000e-001
 -2.7340000e-001
 -2.7100000e-001
 -2.9790000e-001
 -3.0270000e-001
 -3.0270000e-001
 -3.0270000e-001
 -2.9300000e-001
 -2.9540000e-001
 -2.8320000e-001
 -2.6370000e-001
 -2.3680000e-001
 -2.3680000e-001
 -2.5150000e-001
 -2.5390000e-001
 -2.5880000e-001
 -2.3440000e-001
 -2.3190000e-001
 -2.3440000e-001
 -2.5150000e-001
 -2.7340000e-001
 -2.6120000e-001
 -2.6370000e-001
 -2.5150000e-001
 -2.6610000e-001
 -2.6370000e-001
 -2.6610000e-001
 -2.4410000e-001
 -2.0750000e-001
 -1.8550000e-001
 -1.7330000e-001
 -1.8310000e-001
 -2.2710000e-001
 -2.5390000e-001
 -2.5390000e-001
 -2.2460000e-001
 -1.8800000e-001
 -1.4650000e-001
 -6.3500000e-002
  1.0990000e-001
  3.2960000e-001
  5.2980000e-001
  7.1290000e-001
  7.5680000e-001
  7.0560000e-001
  5.5910000e-001
  3.4420000e-001
  9.7700000e-002
 -1.2940000e-001
 -2.6610000e-001
 -3.2230000e-001
 -3.4910000e-001
 -3.3940000e-001
 -3.7840000e-001
 -3.8820000e-001
 -4.1260000e-001
 -4.4680000e-001
 -4.7120000e-001
 -4.8100000e-001
 -4.8340000e-001
 -5.2250000e-001
 -6.0300000e-001
 -9.7700000e-002
  1.0010000e+000
  2.6343000e+000
  4.6411000e+000
  4.9976000e+000
  3.9160000e+000
  1.9458000e+000
 -2.6370000e-001
 -1.4551000e+000
 -1.2744000e+000
 -6.9820000e-001
 -3.6870000e-001
 -2.5630000e-001
 -1.9290000e-001
 -1.3670000e-001
 -8.7900000e-002
 -4.6400000e-002
 -2.2000000e-002
  1.9500000e-002
  6.3500000e-002
  7.3200000e-002
  7.0800000e-002
  8.3000000e-002
  9.0300000e-002
  9.2800000e-002
  1.0990000e-001
  8.5400000e-002
  6.5900000e-002
  5.3700000e-002
  2.6900000e-002
  2.9300000e-002
  1.2200000e-002
 -3.4200000e-002
 -6.1000000e-002
 -1.4890000e-001
 -2.3930000e-001
 -3.6870000e-001
 -5.2250000e-001
 -6.4210000e-001
 -7.3730000e-001
 -7.4950000e-001
 -6.6650000e-001
 -5.1760000e-001
 -3.2470000e-001
 -2.1730000e-001
 -1.8800000e-001
 -2.5630000e-001
 -3.2230000e-001
 -3.5400000e-001
 -3.5400000e-001
 -3.5640000e-001
 -3.4420000e-001
 -3.7840000e-001
 -4.1500000e-001
 -4.4920000e-001
 -4.7610000e-001
 -4.8580000e-001
 -4.8100000e-001
 -4.6390000e-001
 -4.6390000e-001
 -4.6140000e-001
 -4.5650000e-001
 -4.5650000e-001
 -4.6880000e-001
 -4.8830000e-001
 -5.1030000e-001
 -5.1030000e-001
 -5.1030000e-001
 -4.9800000e-001
 -4.9560000e-001
 -4.9070000e-001
 -5.2250000e-001
 -5.3470000e-001
 -5.3960000e-001
 -5.5420000e-001
 -5.4690000e-001
 -5.4200000e-001
 -5.3960000e-001
 -5.3960000e-001
 -5.4690000e-001
 -5.5660000e-001
 -5.6400000e-001
 -5.5420000e-001
 -5.4930000e-001
 -5.4440000e-001
 -5.4690000e-001
 -5.3470000e-001
 -5.3960000e-001
 -5.4690000e-001
 -5.6150000e-001
 -5.7620000e-001
 -5.9080000e-001
 -5.7860000e-001
 -5.6640000e-001
 -5.5180000e-001
 -5.4440000e-001
 -4.8340000e-001
 -4.1500000e-001
 -3.5160000e-001
 -2.8080000e-001
 -1.9290000e-001
 -7.3000000e-003
  1.7330000e-001
  3.1250000e-001
  3.6380000e-001
  2.6860000e-001
  1.3670000e-001
 -2.4400000e-002
 -2.2460000e-001
 -4.1990000e-001
 -5.9810000e-001
 -7.0310000e-001
 -7.4220000e-001
 -7.3970000e-001
 -7.4710000e-001
 -7.4950000e-001
 -7.5440000e-001
 -7.4460000e-001
 -7.4460000e-001
 -7.6900000e-001
 -7.8860000e-001
 -8.5450000e-001
 -1.0059000e+000
 -6.9340000e-001
  3.3450000e-001
  1.8384000e+000
  3.8623000e+000
  4.9561000e+000
  3.8281000e+000
  1.9238000e+000
 -2.8080000e-001
 -1.7188000e+000
 -1.6821000e+000
 -1.0767000e+000
 -7.0560000e-001
 -6.0060000e-001
 -5.4440000e-001
 -4.9560000e-001
 -4.4430000e-001
 -4.2240000e-001
 -4.0280000e-001
 -3.8570000e-001
 -3.6380000e-001
 -3.4420000e-001
 -3.3450000e-001
 -3.2470000e-001
 -3.1740000e-001
 -2.8810000e-001
 -2.4900000e-001
 -2.3680000e-001
 -2.3930000e-001
 -2.4410000e-001
 -2.7100000e-001
 -2.6370000e-001
 -2.9050000e-001
 -3.1010000e-001
 -3.7840000e-001
 -4.6390000e-001
 -5.4440000e-001
 -6.4940000e-001
 -7.4710000e-001
 -8.5690000e-001
 -9.5460000e-001
 -9.9850000e-001
 -9.7170000e-001
 -8.5210000e-001
 -6.8360000e-001
 -5.2980000e-001
 -4.2720000e-001
 -4.0770000e-001
 -4.3950000e-001
 -4.7850000e-001
 -5.1270000e-001
 -5.3220000e-001
 -5.3960000e-001
 -5.4690000e-001
 -5.5180000e-001
 -5.3960000e-001
 -5.5420000e-001
 -5.5910000e-001
 -5.6150000e-001
 -5.6150000e-001
 -5.6400000e-001
 -5.5180000e-001
 -5.4200000e-001
 -5.3220000e-001
 -5.2980000e-001
 -5.1030000e-001
 -5.1270000e-001
 -5.1030000e-001
 -5.1030000e-001
 -5.0780000e-001
 -5.1270000e-001
 -5.0780000e-001
 -5.1510000e-001
 -5.1270000e-001
 -5.3710000e-001
 -5.2000000e-001
 -5.0780000e-001
 -4.8100000e-001
 -4.7610000e-001
 -4.6140000e-001
 -4.6630000e-001
 -4.6140000e-001
 -4.4920000e-001
 -4.5170000e-001
 -4.5410000e-001
 -4.5900000e-001
 -4.6880000e-001
 -4.5900000e-001
 -4.2720000e-001
 -3.8090000e-001
 -3.2230000e-001
 -2.4900000e-001
 -9.2800000e-002
  1.4890000e-001
  3.3690000e-001
  4.7120000e-001
  4.7610000e-001
  3.8820000e-001
  2.5630000e-001
  7.0800000e-002
 -1.3920000e-001
 -3.8330000e-001
 -5.5180000e-001
 -6.1280000e-001
 -6.3960000e-001
 -6.3960000e-001
 -6.5430000e-001
 -7.0070000e-001
 -7.2020000e-001
 -7.6170000e-001
 -7.8610000e-001
 -8.0570000e-001
 -8.0320000e-001
 -7.7880000e-001
 -7.6900000e-001
 -8.3740000e-001
 -8.2520000e-001
 -6.3500000e-002
  1.0962000e+000
  2.9614000e+000
  4.7168000e+000
  4.6167000e+000
  2.8955000e+000
  8.3740000e-001
 -1.1743000e+000
 -1.7993000e+000
 -1.3403000e+000
 -8.2280000e-001
 -6.0790000e-001
 -5.2490000e-001
 -4.7610000e-001
 -4.3950000e-001
 -4.2240000e-001
 -4.4190000e-001
 -4.4190000e-001
 -4.2240000e-001
 -3.9060000e-001
 -3.5890000e-001
 -3.4180000e-001
 -3.1980000e-001
 -3.1010000e-001
 -2.8560000e-001
 -2.7830000e-001
 -2.6610000e-001
 -2.5390000e-001
 -2.6120000e-001
 -2.7830000e-001
 -3.2710000e-001
 -3.6620000e-001
 -4.0770000e-001
 -4.4430000e-001
 -4.9800000e-001
 -5.9330000e-001
 -7.1530000e-001
 -8.2280000e-001
 -9.3510000e-001
 -9.9120000e-001
 -9.9120000e-001
 -8.9360000e-001
 -7.3490000e-001
 -5.8840000e-001
 -4.8830000e-001
 -4.8100000e-001
 -5.1030000e-001
 -5.5420000e-001
 -5.9330000e-001
 -6.2010000e-001
 -6.2740000e-001
 -6.5920000e-001
 -6.7140000e-001
 -6.8600000e-001
 -6.9340000e-001
 -6.9340000e-001
 -6.7380000e-001
 -6.6650000e-001
 -6.7380000e-001
 -6.7630000e-001
 -6.8600000e-001
 -6.8120000e-001
 -6.7140000e-001
 -6.4940000e-001
 -6.2990000e-001
 -6.2010000e-001
 -6.1520000e-001
 -6.2500000e-001
 -6.2010000e-001
 -6.2740000e-001
 -6.4700000e-001
 -6.5670000e-001
 -6.7380000e-001
 -6.7870000e-001
 -6.6650000e-001
 -6.5920000e-001
 -6.5430000e-001
 -6.6410000e-001
 -6.5920000e-001
 -6.5920000e-001
 -6.6410000e-001
 -6.3230000e-001
 -5.9810000e-001
 -5.5910000e-001
 -4.7610000e-001
 -4.0280000e-001
 -2.4660000e-001
 -2.2000000e-002
  1.6360000e-001
  3.0520000e-001
  3.4180000e-001
  2.3440000e-001
  6.8400000e-002
 -1.6110000e-001
 -4.1990000e-001
 -6.2990000e-001
 -7.7640000e-001
 -8.3740000e-001
 -8.5450000e-001
 -8.6670000e-001
 -8.9110000e-001
 -9.1310000e-001
 -9.6190000e-001
 -9.9120000e-001
 -1.0083000e+000
 -9.9370000e-001
 -1.0107000e+000
 -1.0645000e+000
 -1.1548000e+000
 -6.4450000e-001
  4.4920000e-001
  2.0947000e+000
  4.0698000e+000
  4.7144000e+000
  3.3521000e+000
  1.4087000e+000
 -7.6660000e-001
 -1.9043000e+000
 -1.6895000e+000
 -1.0938000e+000
 -7.4950000e-001
 -6.5190000e-001
 -6.0300000e-001
 -5.6640000e-001
 -5.3960000e-001
 -5.2980000e-001
 -5.1760000e-001
 -5.0050000e-001
 -4.5650000e-001
 -4.2240000e-001
 -3.8570000e-001
 -3.5890000e-001
 -3.4670000e-001
 -3.3450000e-001
 -3.2230000e-001
 -3.1980000e-001
 -3.2710000e-001
 -3.2960000e-001
 -3.3690000e-001
 -3.3690000e-001
 -3.5890000e-001
 -3.9310000e-001
 -4.4920000e-001
 -5.1760000e-001
 -6.0300000e-001
 -6.9820000e-001
 -8.0320000e-001
 -9.1550000e-001
 -9.8140000e-001
 -9.8880000e-001
 -9.0580000e-001
 -7.5680000e-001
 -5.8590000e-001
 -4.6630000e-001
 -4.2480000e-001
 -4.3950000e-001
 -4.8340000e-001
 -5.2490000e-001
 -5.3470000e-001
 -5.3220000e-001
 -5.3470000e-001
 -5.4690000e-001
 -5.5660000e-001
 -5.6880000e-001
 -5.7130000e-001
 -5.5910000e-001
 -5.5910000e-001
 -5.4930000e-001
 -5.4690000e-001
 -5.3960000e-001
 -5.3220000e-001
 -5.2000000e-001
 -5.1270000e-001
 -5.0780000e-001
 -4.9800000e-001
 -5.0050000e-001
 -4.9560000e-001
 -4.9320000e-001
 -4.8830000e-001
 -4.7850000e-001
 -4.6880000e-001
 -4.6390000e-001
 -4.6630000e-001
 -4.6880000e-001
 -4.6390000e-001
 -4.5900000e-001
 -4.4430000e-001
 -4.3460000e-001
 -4.2720000e-001
 -4.2240000e-001
 -4.1750000e-001
 -4.1260000e-001
 -4.0530000e-001
 -3.8330000e-001
 -3.5160000e-001
 -3.1490000e-001
 -2.4900000e-001
 -1.6360000e-001
 -3.9100000e-002
  1.9290000e-001
  4.2480000e-001
  5.7130000e-001
  6.9090000e-001
  6.2740000e-001
  5.1510000e-001
  3.2470000e-001
  1.0010000e-001
 -1.3920000e-001
 -3.1980000e-001
 -3.9790000e-001
 -4.1750000e-001
 -4.4680000e-001
 -4.8580000e-001
 -5.3470000e-001
 -5.8840000e-001
 -6.2740000e-001
 -6.3720000e-001
 -6.4450000e-001
 -6.4210000e-001
 -6.3230000e-001
 -6.2010000e-001
 -6.7140000e-001
 -7.3240000e-001
 -1.7580000e-001
  8.8380000e-001
  2.5464000e+000
  4.4580000e+000
  4.9219000e+000
  3.4814000e+000
  1.5747000e+000
 -5.6400000e-001
 -1.5894000e+000
 -1.3354000e+000
 -7.8370000e-001
 -4.9320000e-001
 -4.1500000e-001
 -3.5640000e-001
 -3.2470000e-001
 -2.9540000e-001
 -2.8320000e-001
 -2.6610000e-001
 -2.2220000e-001
 -1.8550000e-001
 -1.5630000e-001
 -1.3920000e-001
 -1.3920000e-001
 -1.4400000e-001
 -1.1470000e-001
 -1.1470000e-001
 -1.2450000e-001
 -1.4160000e-001
 -1.4400000e-001
 -1.4400000e-001
 -1.5630000e-001
 -1.8550000e-001
 -2.1730000e-001
 -2.6370000e-001
 -3.4420000e-001
 -4.4920000e-001
 -5.6640000e-001
 -6.9090000e-001
 -8.0810000e-001
 -9.0580000e-001
 -9.2770000e-001
 -8.6910000e-001
 -7.2510000e-001
 -5.4690000e-001
 -3.9550000e-001
 -3.1980000e-001
 -3.2710000e-001
 -3.8090000e-001
 -4.5170000e-001
 -4.9070000e-001
 -5.2250000e-001
 -5.4200000e-001
 -5.3960000e-001
 -5.4690000e-001
 -5.4440000e-001
 -5.3710000e-001
 -5.3710000e-001
 -5.3710000e-001
 -5.3220000e-001
 -5.3470000e-001
 -5.3220000e-001
 -5.0290000e-001
 -5.0050000e-001
 -4.9320000e-001
 -5.0780000e-001
 -5.1760000e-001
 -5.4200000e-001
 -5.4200000e-001
 -5.4200000e-001
 -5.4200000e-001
 -5.4690000e-001
 -5.3960000e-001
 -5.2980000e-001
 -5.1760000e-001
 -5.1510000e-001
 -5.1510000e-001
 -5.1760000e-001
 -5.1760000e-001
 -5.1270000e-001
 -5.1030000e-001
 -5.0780000e-001
 -4.9800000e-001
 -4.9320000e-001
 -4.8830000e-001
 -4.7850000e-001
 -4.4430000e-001
 -3.9550000e-001
 -3.2960000e-001
 -2.6610000e-001
 -1.9530000e-001
 -2.4000000e-003
  2.2460000e-001
  3.9550000e-001
  5.3470000e-001
  5.0780000e-001
  4.0530000e-001
  2.1240000e-001
  7.3000000e-003
 -2.5390000e-001
 -4.5650000e-001
 -5.7370000e-001
 -6.2010000e-001
 -6.3960000e-001
 -6.6650000e-001
 -6.9820000e-001
 -7.2270000e-001
 -7.3000000e-001
 -7.4710000e-001
 -7.4220000e-001
 -7.4460000e-001
 -7.5200000e-001
 -7.7390000e-001
 -9.0330000e-001
 -6.5430000e-001
  2.9050000e-001
  1.6577000e+000
  3.5986000e+000
  4.7974000e+000
  3.8989000e+000
  2.0581000e+000
 -7.5700000e-002
 -1.6284000e+000
 -1.7114000e+000
 -1.1206000e+000
 -7.2270000e-001
 -5.8590000e-001
 -5.2980000e-001
 -4.8830000e-001
 -4.5170000e-001
 -4.3210000e-001
 -4.1260000e-001
 -4.0280000e-001
 -3.8330000e-001
 -3.5160000e-001
 -3.2470000e-001
 -2.9790000e-001
 -2.7590000e-001
 -2.6120000e-001
 -2.5390000e-001
 -2.6120000e-001
 -2.6610000e-001
 -2.7830000e-001
 -2.7100000e-001
 -2.6860000e-001
 -2.8560000e-001
 -3.0760000e-001
 -3.5640000e-001
 -4.2240000e-001
 -5.0780000e-001
 -6.1040000e-001
 -7.3970000e-001
 -8.7400000e-001
 -9.7900000e-001
 -1.0254000e+000
 -9.6680000e-001
 -8.2760000e-001
 -6.3720000e-001
 -4.6390000e-001
 -3.7350000e-001
 -3.5640000e-001
 -3.9550000e-001
 -4.3950000e-001
 -4.5410000e-001
 -4.6880000e-001
 -4.6880000e-001
 -4.7120000e-001
 -4.8100000e-001
 -4.7610000e-001
 -4.7120000e-001
 -4.4680000e-001
 -4.3700000e-001
 -4.3210000e-001
 -4.1020000e-001
 -4.0040000e-001
 -3.8570000e-001
 -3.7350000e-001
 -3.5890000e-001
 -3.4910000e-001
 -3.4420000e-001
 -3.4180000e-001
 -3.4910000e-001
 -3.4420000e-001
 -3.3690000e-001
 -3.1010000e-001
 -3.0030000e-001
 -3.0030000e-001
 -2.9050000e-001
 -2.8320000e-001
 -2.8560000e-001
 -2.5880000e-001
 -2.1000000e-001
 -1.6360000e-001
 -1.0990000e-001
 -3.6600000e-002
  5.1300000e-002
  2.3930000e-001
  4.5900000e-001
  6.5920000e-001
  8.3250000e-001
  8.6180000e-001
  8.0320000e-001
  6.1280000e-001
  3.8090000e-001
  8.3000000e-002
 -1.3430000e-001
 -2.9050000e-001
 -3.4670000e-001
 -3.4670000e-001
 -3.4180000e-001
 -3.5160000e-001
 -3.7350000e-001
 -4.0280000e-001
 -4.1500000e-001
 -4.3700000e-001
 -4.5170000e-001
 -4.7360000e-001
 -4.8340000e-001
 -5.3220000e-001
 -6.2500000e-001
 -2.0510000e-001
  8.0570000e-001
  2.3364000e+000
  4.2773000e+000
  4.9976000e+000
  3.9258000e+000
  2.0532000e+000
 -9.5200000e-002
 -1.3989000e+000
 -1.2964000e+000
 -7.3240000e-001
 -3.8330000e-001
 -2.7830000e-001
 -2.2710000e-001
 -1.5630000e-001
 -1.3430000e-001
 -1.0010000e-001
 -1.1230000e-001
 -1.1230000e-001
 -9.0300000e-002
 -5.1300000e-002
  0.0000000e+000
  2.4000000e-003
  2.2000000e-002
  2.2000000e-002
  4.1500000e-002
  4.8800000e-002
  5.8600000e-002
  6.5900000e-002
  3.9100000e-002
  2.4400000e-002
  1.7100000e-002
 -1.9500000e-002
 -5.8600000e-002
 -1.3180000e-001
 -2.4660000e-001
 -3.5890000e-001
 -4.9800000e-001
 -6.2500000e-001
 -7.1040000e-001
 -7.0310000e-001
 -6.0300000e-001
 -4.2970000e-001
 -2.4900000e-001
 -1.2700000e-001
 -1.1230000e-001
 -1.5870000e-001
 -2.3190000e-001
 -2.7590000e-001
 -2.9540000e-001
 -3.1490000e-001
 -3.2470000e-001
 -3.3450000e-001
 -3.3450000e-001
 -3.3450000e-001
 -3.1980000e-001
 -3.2470000e-001
 -3.3200000e-001
 -3.3940000e-001
 -3.5160000e-001
 -3.5400000e-001
 -3.5890000e-001
 -3.5890000e-001
 -3.6130000e-001
 -3.6620000e-001
 -3.8820000e-001
 -3.9790000e-001
 -4.0040000e-001
 -3.8570000e-001
 -3.6620000e-001
 -3.4910000e-001
 -3.4670000e-001
 -3.4670000e-001
 -3.5890000e-001
 -3.5890000e-001
 -3.6130000e-001
 -3.6620000e-001
 -3.8090000e-001
 -3.8820000e-001
 -3.9550000e-001
 -3.9310000e-001
 -3.9550000e-001
 -3.8330000e-001
 -3.6870000e-001
 -3.8090000e-001
 -3.9310000e-001
 -4.0530000e-001
 -4.3460000e-001
 -4.4430000e-001
 -4.4430000e-001
 -4.4190000e-001
 -4.3460000e-001
 -4.2480000e-001
 -4.1260000e-001
 -3.6620000e-001
 -2.9300000e-001
 -1.9530000e-001
 -1.0250000e-001
  9.8000000e-003
  2.0260000e-001
  3.7110000e-001
  4.9560000e-001
  5.5660000e-001
  4.9070000e-001
  3.4670000e-001
  1.6360000e-001
 -9.2800000e-002
 -3.2230000e-001
 -4.9800000e-001
 -5.8590000e-001
 -5.9810000e-001
 -6.1280000e-001
 -6.2500000e-001
 -6.5920000e-001
 -6.7630000e-001
 -6.8360000e-001
 -7.0560000e-001
 -7.2020000e-001
 -7.4950000e-001
 -7.9590000e-001
 -9.3510000e-001
 -8.7160000e-001
 -4.1500000e-002
  1.1499000e+000
  3.0103000e+000
  4.5947000e+000
  4.1772000e+000
  2.4219000e+000
  3.7110000e-001
 -1.4868000e+000
 -1.8970000e+000
 -1.3574000e+000
 -8.5450000e-001
 -6.5430000e-001
 -5.7620000e-001
 -5.2000000e-001
 -5.0540000e-001
 -4.8580000e-001
 -4.7120000e-001
 -4.5170000e-001
 -4.2720000e-001
 -4.0280000e-001
 -3.8330000e-001
 -3.6870000e-001
 -3.6620000e-001
 -3.6380000e-001
 -3.5640000e-001
 -3.4180000e-001
 -3.3200000e-001
 -3.3690000e-001
 -3.5640000e-001
 -3.9310000e-001
 -4.2480000e-001
 -4.5170000e-001
 -4.9070000e-001
 -5.4690000e-001
 -6.1770000e-001
 -7.1530000e-001
 -8.2030000e-001
 -9.3510000e-001
 -1.0400000e+000
 -1.1182000e+000
 -1.1475000e+000
 -1.0767000e+000
 -9.3020000e-001
 -7.6420000e-001
 -6.1040000e-001
 -5.3220000e-001
 -5.5420000e-001
 -6.1770000e-001
 -6.7630000e-001
 -7.1530000e-001
 -7.3490000e-001
 -7.2020000e-001
 -7.0070000e-001
 -6.8600000e-001
 -6.7870000e-001
 -6.8360000e-001
 -6.9580000e-001
 -7.0310000e-001
 -7.0310000e-001
 -6.9820000e-001
 -6.9340000e-001
 -6.7630000e-001
 -6.8360000e-001
 -6.8850000e-001
 -6.8600000e-001
 -6.9090000e-001
 -6.7380000e-001
 -6.5190000e-001
 -6.2740000e-001
 -6.0300000e-001
 -5.7370000e-001
 -5.5910000e-001
 -5.4200000e-001
 -5.2730000e-001
 -5.2000000e-001
 -4.7850000e-001
 -4.0040000e-001
 -3.1740000e-001
 -2.1970000e-001
 -1.2450000e-001
  5.6200000e-002
  3.0270000e-001
  4.7360000e-001
  6.2260000e-001
  6.3480000e-001
  5.0050000e-001
  3.1740000e-001
  5.8600000e-002
 -1.9780000e-001
 -4.0530000e-001
 -5.1760000e-001
 -5.5910000e-001
 -5.5420000e-001
 -5.5910000e-001
 -5.7130000e-001
 -5.7620000e-001
 -5.9330000e-001
 -6.0550000e-001
 -6.2740000e-001
 -6.4450000e-001
 -6.5670000e-001
 -6.6650000e-001
 -6.7140000e-001
 -7.2510000e-001
 -6.8120000e-001
  4.6400000e-002
  1.2354000e+000
  3.0103000e+000
  4.7998000e+000
  4.9512000e+000
  3.3228000e+000
  1.3354000e+000
 -7.0310000e-001
 -1.5381000e+000
 -1.1670000e+000
 -6.0790000e-001
 -3.5640000e-001
 -2.7830000e-001
 -2.3930000e-001
 -2.0020000e-001
 -1.7330000e-001
 -1.6600000e-001
 -1.4650000e-001
 -1.2700000e-001
 -9.2800000e-002
 -6.1000000e-002
 -5.6200000e-002
 -3.6600000e-002
 -2.2000000e-002
  0.0000000e+000
  7.3000000e-003
  1.9500000e-002
  9.8000000e-003
 -2.4000000e-003
  0.0000000e+000
 -1.7100000e-002
 -1.4600000e-002
 -6.1000000e-002
 -1.1960000e-001
 -1.9290000e-001
 -3.0270000e-001
 -4.1750000e-001
 -5.4690000e-001
 -6.7630000e-001
 -7.3730000e-001
 -7.0800000e-001
 -5.9330000e-001
 -4.1990000e-001
 -2.8560000e-001
 -2.1000000e-001
 -2.0260000e-001
 -2.4170000e-001
 -3.0520000e-001
 -3.2960000e-001
 -3.5400000e-001
 -3.6620000e-001
 -3.7350000e-001
 -3.7110000e-001
 -3.5640000e-001
 -3.5160000e-001
 -3.5640000e-001
 -3.6130000e-001
 -3.4420000e-001
 -3.4420000e-001
 -3.3940000e-001
 -3.5400000e-001
 -3.4180000e-001
 -3.3940000e-001
 -3.4180000e-001
 -3.4420000e-001
 -3.4670000e-001
 -3.4420000e-001
 -3.4180000e-001
 -3.6380000e-001
 -3.6620000e-001
 -3.5890000e-001
 -3.5160000e-001
 -3.4910000e-001
 -3.4910000e-001
 -3.4670000e-001
 -3.4910000e-001
 -3.5890000e-001
 -3.8090000e-001
 -4.0040000e-001
 -3.9550000e-001
 -3.8820000e-001
 -3.8090000e-001
 -3.9790000e-001
 -3.9790000e-001
 -3.7840000e-001
 -3.5890000e-001
 -3.5640000e-001
 -3.5160000e-001
 -3.4180000e-001
 -3.5160000e-001
 -3.3690000e-001
 -3.4180000e-001
 -3.2960000e-001
 -3.1740000e-001
 -3.1010000e-001
 -3.1010000e-001
 -3.3450000e-001
 -3.3940000e-001
 -3.2710000e-001
 -3.2960000e-001
 -3.4420000e-001
 -3.4910000e-001
 -3.3200000e-001
 -3.4180000e-001
 -3.3940000e-001
 -3.1010000e-001
 -2.4660000e-001
 -1.7330000e-001
 -8.0600000e-002
  7.3000000e-003
  1.9040000e-001
  3.6620000e-001
  5.1510000e-001
  6.2990000e-001
  5.6880000e-001
  4.6390000e-001
  2.5630000e-001
  2.6900000e-002
 -2.2950000e-001
 -4.2240000e-001
 -5.4690000e-001
 -6.1280000e-001
 -6.3960000e-001
 -6.6410000e-001
 -6.8850000e-001
 -7.0800000e-001
 -7.2510000e-001
 -7.3240000e-001
 -7.3970000e-001
 -7.4220000e-001
 -7.4460000e-001
 -7.3730000e-001
 -7.5680000e-001
 -8.8380000e-001
 -5.5660000e-001
  4.2240000e-001
  1.8311000e+000
  3.7793000e+000
  4.8291000e+000
  3.7842000e+000
  1.9312000e+000
 -2.2220000e-001
 -1.6675000e+000
 -1.6650000e+000
 -1.0645000e+000
 -6.4700000e-001
 -5.2490000e-001
 -4.5900000e-001
 -4.1020000e-001
 -3.5400000e-001
 -3.2230000e-001
 -3.0030000e-001
 -2.8080000e-001
 -2.7830000e-001
 -2.6370000e-001
 -2.4900000e-001
 -2.4170000e-001
 -2.3930000e-001
 -2.3930000e-001
 -2.4900000e-001
 -2.4900000e-001
 -2.5150000e-001
 -2.4660000e-001
 -2.7590000e-001
 -2.9540000e-001
 -3.2960000e-001
 -3.4670000e-001
 -3.9550000e-001
 -4.6390000e-001
 -5.3470000e-001
 -6.3480000e-001
 -7.4950000e-001
 -8.8380000e-001
 -1.0083000e+000
 -1.1011000e+000
 -1.1279000e+000
 -1.0474000e+000
 -8.9360000e-001
 -7.0560000e-001
 -5.4930000e-001
 -4.6140000e-001
 -4.4430000e-001
 -4.8830000e-001
 -5.2980000e-001
 -5.6880000e-001
 -5.9810000e-001
 -6.0550000e-001
 -6.1770000e-001
 -6.3230000e-001
 -6.4450000e-001
 -6.3230000e-001
 -6.3960000e-001
 -6.2500000e-001
 -6.1770000e-001
 -6.1770000e-001
 -6.2990000e-001
 -6.4210000e-001
 -6.5190000e-001
 -6.5190000e-001
 -6.4940000e-001
 -6.4450000e-001
 -6.4700000e-001
 -6.4210000e-001
 -6.4450000e-001
 -6.3480000e-001
 -6.4700000e-001
 -6.5670000e-001
 -6.6650000e-001
 -6.6890000e-001
 -6.7870000e-001
 -6.6890000e-001
 -6.5920000e-001
 -6.6650000e-001
 -6.6160000e-001
 -6.5920000e-001
 -6.5920000e-001
 -6.5920000e-001
 -6.5190000e-001
 -6.5430000e-001
 -6.7380000e-001
 -6.8600000e-001
 -7.0070000e-001
 -6.9820000e-001
 -6.9340000e-001
 -6.7140000e-001
 -6.6650000e-001
 -6.4210000e-001
 -5.9080000e-001
 -5.1510000e-001
 -4.4920000e-001
 -3.5400000e-001
 -1.6110000e-001
  6.8400000e-002
  2.3440000e-001
  3.5160000e-001
  2.9790000e-001
  1.6360000e-001
 -3.4200000e-002
 -2.3680000e-001
 -4.7360000e-001
 -6.6410000e-001
 -7.8130000e-001
 -8.3740000e-001
 -8.4960000e-001
 -8.5690000e-001
 -8.7160000e-001
 -8.8380000e-001
 -9.1310000e-001
 -9.3260000e-001
 -9.4240000e-001
 -9.4480000e-001
 -9.2770000e-001
 -9.1800000e-001
 -9.6680000e-001
 -9.8880000e-001
 -3.4910000e-001
  7.5440000e-001
  2.4902000e+000
  4.3628000e+000
  4.6582000e+000
  3.1616000e+000
  1.2012000e+000
 -8.7650000e-001
 -1.7847000e+000
 -1.4404000e+000
 -8.4470000e-001
 -5.3710000e-001
 -4.2720000e-001
 -3.5640000e-001
 -2.8560000e-001
 -2.4900000e-001
 -2.1730000e-001
 -1.9290000e-001
 -1.6110000e-001
 -1.4400000e-001
 -1.0250000e-001
 -7.8100000e-002
 -5.3700000e-002
 -4.3900000e-002
 -7.3000000e-003
  4.9000000e-003
  4.9000000e-003
  1.4600000e-002
  2.4000000e-003
 -1.9500000e-002
 -2.6900000e-002
 -4.6400000e-002
 -8.3000000e-002
 -9.5200000e-002
 -1.7580000e-001
 -2.5630000e-001
 -3.7110000e-001
 -5.2000000e-001
 -6.4210000e-001
 -7.4710000e-001
 -7.8610000e-001
 -7.3970000e-001
 -5.9810000e-001
 -4.2240000e-001
 -2.6120000e-001
 -1.7090000e-001
 -1.7090000e-001
 -2.1240000e-001
 -2.5880000e-001
 -3.0760000e-001
 -3.5890000e-001
 -3.7350000e-001
 -3.6870000e-001
 -3.7350000e-001
 -3.8330000e-001
 -3.7840000e-001
 -3.8090000e-001
 -3.8330000e-001
 -3.8820000e-001
 -3.9060000e-001
 -3.7840000e-001
 -3.6870000e-001
 -3.5890000e-001
 -3.6620000e-001
 -3.6380000e-001
 -3.5640000e-001
 -3.5640000e-001
 -3.4910000e-001
 -3.4670000e-001
 -3.4910000e-001
 -3.4910000e-001
 -3.6620000e-001
 -3.7840000e-001
 -3.7600000e-001
 -3.6620000e-001
 -3.5400000e-001
 -3.5400000e-001
 -3.5890000e-001
 -3.6130000e-001
 -3.5160000e-001
 -3.5160000e-001
 -3.4670000e-001
 -3.4670000e-001
 -3.4670000e-001
 -3.3690000e-001
 -3.4670000e-001
 -3.4910000e-001
 -3.4910000e-001
 -3.1740000e-001
 -3.0760000e-001
 -3.1490000e-001
 -3.2960000e-001
 -3.3940000e-001
 -3.2710000e-001
 -3.1490000e-001
 -3.1010000e-001
 -3.1250000e-001
 -3.1010000e-001
 -3.0760000e-001
 -3.0520000e-001
 -3.1740000e-001
 -3.1490000e-001
 -2.8320000e-001
 -2.1240000e-001
 -1.4650000e-001
 -7.5700000e-002
  1.2200000e-002
  1.3180000e-001
  3.1740000e-001
  4.9800000e-001
  6.4700000e-001
  7.2270000e-001
  6.5430000e-001
  5.0780000e-001
  2.8560000e-001
  2.4400000e-002
 -2.2460000e-001
 -3.8090000e-001
 -4.8340000e-001
 -5.2490000e-001
 -5.2730000e-001
 -5.4200000e-001
 -5.5660000e-001
 -5.7130000e-001
 -5.9080000e-001
 -6.0300000e-001
 -6.1770000e-001
 -6.1770000e-001
 -6.0790000e-001
 -5.8840000e-001
 -5.7620000e-001
 -6.5920000e-001
 -5.0540000e-001
  3.6380000e-001
  1.5991000e+000
  3.4937000e+000
  4.9976000e+000
  4.6533000e+000
  2.8735000e+000
  8.0570000e-001
 -1.0669000e+000
 -1.5112000e+000
 -1.0181000e+000
 -5.1510000e-001
 -3.2230000e-001
 -2.5630000e-001
 -2.1000000e-001
 -1.7330000e-001
 -1.4890000e-001
 -1.4650000e-001
 -1.3180000e-001
 -1.1230000e-001
 -1.1230000e-001
 -1.1230000e-001
 -8.5400000e-002
 -7.5700000e-002
 -8.0600000e-002
 -8.5400000e-002
 -8.0600000e-002
 -8.5400000e-002
 -9.7700000e-002
 -9.0300000e-002
 -1.0990000e-001
 -1.2210000e-001
 -1.3920000e-001
 -1.9040000e-001
 -2.4660000e-001
 -3.2230000e-001
 -4.2240000e-001
 -5.2730000e-001
 -6.4940000e-001
 -7.7390000e-001
 -8.9110000e-001
 -9.4730000e-001
 -9.1310000e-001
 -7.7880000e-001
 -5.9810000e-001
 -4.0770000e-001
 -2.9300000e-001
 -2.7590000e-001
 -3.0520000e-001
 -3.4670000e-001
 -3.8330000e-001
 -4.1260000e-001
 -4.0770000e-001
 -4.1750000e-001
 -4.1750000e-001
 -4.2970000e-001
 -4.2970000e-001
 -4.2720000e-001
 -4.1500000e-001
 -4.1750000e-001
 -4.1500000e-001
 -4.1500000e-001
 -4.2240000e-001
 -4.1020000e-001
 -4.1260000e-001
 -4.0530000e-001
 -4.0770000e-001
 -4.1260000e-001
 -4.1500000e-001
 -4.1260000e-001
 -4.2480000e-001
 -4.2720000e-001
 -4.2240000e-001
 -4.1260000e-001
 -4.0280000e-001
 -3.8820000e-001
 -3.8820000e-001
 -3.7600000e-001
 -3.8090000e-001
 -3.7350000e-001
 -3.7840000e-001
 -3.8570000e-001
 -3.8820000e-001
 -3.7600000e-001
 -3.8090000e-001
 -3.6620000e-001
 -3.7110000e-001
 -3.6620000e-001
 -3.6620000e-001
 -3.6130000e-001
 -3.6870000e-001
 -3.6130000e-001
 -3.6130000e-001
 -3.1740000e-001
 -2.3930000e-001
 -1.5380000e-001
 -5.3700000e-002
  4.3900000e-002
  2.0020000e-001
  4.1020000e-001
  5.6640000e-001
  6.6890000e-001
  6.5920000e-001
  5.3710000e-001
  3.5160000e-001
  1.0010000e-001
 -1.4160000e-001
 -3.5890000e-001
 -4.7610000e-001
 -5.2490000e-001
 -5.4440000e-001
 -5.7860000e-001
 -6.0790000e-001
 -6.2990000e-001
 -6.4700000e-001
 -6.4700000e-001
 -6.5430000e-001
 -6.5190000e-001
 -6.3960000e-001
 -6.2260000e-001
 -5.9570000e-001
 -5.6400000e-001
 -5.3470000e-001
 -5.3710000e-001
 -5.8350000e-001
 -9.5200000e-002
  9.5210000e-001
  2.5220000e+000
  4.4360000e+000
  4.9976000e+000
  4.0088000e+000
  2.0850000e+000
 -7.0800000e-002
 -1.3843000e+000
 -1.2769000e+000
 -6.7630000e-001
 -2.9050000e-001
 -1.8800000e-001
 -1.3920000e-001
 -1.0500000e-001
 -7.3200000e-002
 -5.8600000e-002
 -3.4200000e-002
 -7.3000000e-003
  1.7100000e-002
  2.9300000e-002
  4.6400000e-002
  6.5900000e-002
  6.5900000e-002
  7.0800000e-002
  7.5700000e-002
  7.0800000e-002
  7.0800000e-002
  7.5700000e-002
  6.3500000e-002
  6.1000000e-002
  3.9100000e-002
 -1.2200000e-002
 -5.1300000e-002
 -1.4160000e-001
 -2.2460000e-001
 -3.2470000e-001
 -4.5650000e-001
 -5.9330000e-001
 -7.1530000e-001
 -7.8370000e-001
 -7.7390000e-001
 -6.6650000e-001
 -5.0540000e-001
 -3.3690000e-001
 -2.2710000e-001
 -1.8550000e-001
 -2.1970000e-001
 -2.7590000e-001
 -3.0520000e-001
 -3.3690000e-001
 -3.5400000e-001
 -3.7350000e-001
 -3.9060000e-001
 -3.8330000e-001
 -3.8820000e-001
 -3.9060000e-001
 -3.9790000e-001
 -4.0280000e-001
 -4.1260000e-001
 -4.0280000e-001
 -4.0280000e-001
 -4.0530000e-001
 -4.0040000e-001
 -4.0770000e-001
 -4.0770000e-001
 -4.0530000e-001
 -4.1020000e-001
 -4.0530000e-001
 -4.1260000e-001
 -4.0530000e-001
 -4.1500000e-001
 -4.2240000e-001
 -4.2720000e-001
 -4.3210000e-001
 -4.2970000e-001
 -4.1750000e-001
 -4.0530000e-001
 -3.9060000e-001
 -3.9790000e-001
 -4.1750000e-001
 -4.4430000e-001
 -4.6390000e-001
 -4.7120000e-001
 -4.6140000e-001
 -4.6140000e-001
 -4.6140000e-001
 -4.7610000e-001
 -4.7850000e-001
 -4.8340000e-001
 -4.7360000e-001
 -4.8100000e-001
 -4.9070000e-001
 -5.1510000e-001
 -5.2980000e-001
 -5.3960000e-001
 -5.3960000e-001
 -5.3470000e-001
 -5.2980000e-001
 -5.4440000e-001
 -5.5420000e-001
 -5.6400000e-001
 -5.6400000e-001
 -5.6640000e-001
 -5.5180000e-001
 -5.7370000e-001
 -5.8590000e-001
 -5.8110000e-001
 -5.4440000e-001
 -4.8340000e-001
 -4.1990000e-001
 -3.3690000e-001
 -2.6610000e-001
 -1.0500000e-001
  7.5700000e-002
  2.1480000e-001
  3.1010000e-001
  2.8560000e-001
  1.6110000e-001
 -3.1700000e-002
 -2.7590000e-001
 -5.4930000e-001
 -7.4220000e-001
 -8.8620000e-001
 -9.4240000e-001
 -9.6680000e-001
 -9.9610000e-001
 -1.0254000e+000
 -1.0522000e+000
 -1.0791000e+000
 -1.0864000e+000
 -1.0742000e+000
 -1.0596000e+000
 -1.0254000e+000
 -1.0327000e+000
 -1.0742000e+000
 -1.1719000e+000
 -6.9820000e-001
  4.1750000e-001
  2.0459000e+000
  4.0625000e+000
  4.8804000e+000
  3.6011000e+000
  1.5918000e+000
 -6.2260000e-001
 -1.9141000e+000
 -1.7896000e+000
 -1.1768000e+000
 -8.1540000e-001
 -6.8600000e-001
 -6.3230000e-001
 -6.0550000e-001
 -5.6400000e-001
 -5.3960000e-001
 -5.1510000e-001
 -4.9320000e-001
 -4.7850000e-001
 -4.5900000e-001
 -4.4190000e-001
 -4.2480000e-001
 -4.0530000e-001
 -3.8330000e-001
 -3.7840000e-001
 -3.7350000e-001
 -3.8330000e-001
 -3.8330000e-001
 -4.0040000e-001
 -4.0040000e-001
 -4.0770000e-001
 -4.2970000e-001
 -4.7360000e-001
 -5.2490000e-001
 -6.0790000e-001
 -7.0070000e-001
 -7.9100000e-001
 -9.1060000e-001
 -1.0254000e+000
 -1.1230000e+000
 -1.1450000e+000
 -1.0718000e+000
 -9.1060000e-001
 -7.0560000e-001
 -5.2980000e-001
 -4.1260000e-001
 -4.0280000e-001
 -4.1500000e-001
 -4.6140000e-001
 -4.9070000e-001
 -5.1030000e-001
 -5.0780000e-001
 -5.0540000e-001
 -4.8340000e-001
 -4.8100000e-001
 -4.5900000e-001
 -4.4920000e-001
 -4.4430000e-001
 -4.2240000e-001
 -4.1260000e-001
 -4.0280000e-001
 -3.6870000e-001
 -3.5160000e-001
 -3.4180000e-001
 -3.3940000e-001
 -3.5640000e-001
 -3.6870000e-001
 -3.5640000e-001
 -3.5640000e-001
 -3.4420000e-001
 -3.4910000e-001
 -3.6620000e-001
 -3.7110000e-001
 -3.5400000e-001
 -3.4670000e-001
 -3.3450000e-001
 -3.3690000e-001
 -3.3690000e-001
 -3.4180000e-001
 -3.3690000e-001
 -3.3690000e-001
 -3.2230000e-001
 -3.3450000e-001
 -3.3690000e-001
 -3.2960000e-001
 -3.4180000e-001
 -3.3450000e-001
 -3.2230000e-001
 -3.1740000e-001
 -3.0030000e-001
 -2.8810000e-001
 -2.8560000e-001
 -3.0520000e-001
 -3.0760000e-001
 -3.1010000e-001
 -3.0030000e-001
 -3.0760000e-001
 -3.2960000e-001
 -3.2230000e-001
 -2.7340000e-001
 -2.1480000e-001
 -1.2700000e-001
 -3.9100000e-002
  1.2210000e-001
  3.2960000e-001
  4.4920000e-001
  5.6150000e-001
  5.3710000e-001
  4.2970000e-001
  2.5150000e-001
  3.1700000e-002
 -2.1970000e-001
 -4.5410000e-001
 -5.8590000e-001
 -6.6160000e-001
 -6.8360000e-001
 -6.9090000e-001
 -7.0800000e-001
 -7.2510000e-001
 -7.2750000e-001
 -7.3240000e-001
 -7.3730000e-001
 -7.3490000e-001
 -7.2020000e-001
 -7.2020000e-001
 -7.2020000e-001
 -7.1040000e-001
 -7.2510000e-001
 -7.4950000e-001
 -1.8070000e-001
  9.3990000e-001
  2.5684000e+000
  4.5068000e+000
  4.9976000e+000
  3.8525000e+000
  1.8555000e+000
 -3.5640000e-001
 -1.6333000e+000
 -1.5259000e+000
 -9.5950000e-001
 -6.4450000e-001
 -5.4930000e-001
 -4.9800000e-001
 -4.4920000e-001
 -4.2970000e-001
 -4.0530000e-001
 -3.9310000e-001
 -3.6380000e-001
 -3.2470000e-001
 -2.9540000e-001
 -2.7830000e-001
 -2.6610000e-001
 -2.6860000e-001
 -2.7100000e-001
 -2.7100000e-001
 -2.7100000e-001
 -2.8320000e-001
 -2.9300000e-001
 -2.9300000e-001
 -2.9540000e-001
 -3.0030000e-001
 -3.2230000e-001
 -3.6380000e-001
 -4.0770000e-001
 -4.7120000e-001
 -5.8110000e-001
 -7.2270000e-001
 -8.7160000e-001
 -1.0254000e+000
 -1.1328000e+000
 -1.1548000e+000
 -1.0620000e+000
 -8.9840000e-001
 -7.0560000e-001
 -5.5910000e-001
 -4.8580000e-001
 -4.6140000e-001
 -4.6880000e-001
 -4.7610000e-001
 -4.9320000e-001
 -5.0540000e-001
 -5.2980000e-001
 -5.4200000e-001
 -5.5420000e-001
 -5.4930000e-001
 -5.4930000e-001
 -5.4930000e-001
 -5.6400000e-001
 -5.7620000e-001
 -5.7130000e-001
 -5.6880000e-001
 -5.4690000e-001
 -5.2250000e-001
 -5.2980000e-001
 -5.4440000e-001
 -5.6880000e-001
 -6.0060000e-001
 -6.0790000e-001
 -5.9080000e-001
 -5.7370000e-001
 -5.6400000e-001
 -5.5420000e-001
 -5.5180000e-001
 -5.5180000e-001
 -5.5420000e-001
 -5.4930000e-001
 -5.4930000e-001
 -5.4440000e-001
 -5.4930000e-001
 -5.5910000e-001
 -5.7130000e-001
 -5.6640000e-001
 -5.6150000e-001
 -5.4930000e-001
 -5.4930000e-001
 -5.5660000e-001
 -5.5420000e-001
 -5.6400000e-001
 -5.7370000e-001
 -5.7620000e-001
 -5.6880000e-001
 -5.5910000e-001
 -5.4930000e-001
 -5.2980000e-001
 -5.2980000e-001
 -5.1760000e-001
 -5.0050000e-001
 -5.0540000e-001
 -4.9560000e-001
 -4.9800000e-001
 -5.1270000e-001
 -5.1760000e-001
 -5.2490000e-001
 -5.2980000e-001
 -5.1760000e-001
 -5.1510000e-001
 -5.2000000e-001
 -5.2000000e-001
 -5.2000000e-001
 -5.1270000e-001
 -4.7120000e-001
 -4.0530000e-001
 -3.4910000e-001
 -2.4660000e-001
 -1.7580000e-001
 -3.4200000e-002
  1.3430000e-001
  2.8560000e-001
  4.1500000e-001
  4.4190000e-001
  3.6380000e-001
  2.1240000e-001
  2.4000000e-003
 -2.4410000e-001
 -4.7610000e-001
 -6.3230000e-001
 -7.2270000e-001
 -7.7390000e-001
 -7.9590000e-001
 -8.3740000e-001
 -8.8130000e-001
 -9.1310000e-001
 -9.4970000e-001
 -9.8880000e-001
 -1.0010000e+000
 -9.9610000e-001
 -9.7900000e-001
 -9.6440000e-001
 -9.3510000e-001
 -9.9370000e-001
 -9.6440000e-001
 -2.1240000e-001
  9.8390000e-001
  2.8125000e+000
  4.6631000e+000
  4.8364000e+000
  3.1836000e+000
  1.1426000e+000
 -9.8390000e-001
 -1.8579000e+000
 -1.5259000e+000
 -9.6680000e-001
 -7.1530000e-001
 -6.3720000e-001
 -5.6400000e-001
 -4.9560000e-001
 -4.5650000e-001
 -4.2970000e-001
 -4.1750000e-001
 -4.0040000e-001
 -4.0770000e-001
 -4.1020000e-001
 -4.0770000e-001
 -3.9790000e-001
 -3.5400000e-001
 -3.3450000e-001
 -3.3450000e-001
 -3.5160000e-001
 -3.6620000e-001
 -3.7840000e-001
 -3.7600000e-001
 -3.7350000e-001
 -3.8820000e-001
 -4.2480000e-001
 -4.8340000e-001
 -5.5420000e-001
 -6.1770000e-001
 -7.1290000e-001
 -8.3250000e-001
 -9.6920000e-001
 -1.0938000e+000
 -1.1841000e+000
 -1.1987000e+000
 -1.1206000e+000
 -9.7410000e-001
 -8.1300000e-001
 -6.7630000e-001
 -6.2260000e-001
 -6.2990000e-001
 -6.5920000e-001
 -7.0310000e-001
 -7.1290000e-001
 -7.2750000e-001
 -7.5200000e-001
 -7.6900000e-001
 -8.0080000e-001
 -8.2030000e-001
 -8.2520000e-001
 -8.2280000e-001
 -8.2280000e-001
 -8.1790000e-001
 -8.1790000e-001
 -8.1790000e-001
 -8.0320000e-001
 -7.9350000e-001
 -7.8610000e-001
 -7.8370000e-001
 -7.9590000e-001
 -8.1790000e-001
 -8.1790000e-001
 -8.2030000e-001
 -8.1790000e-001
 -8.1790000e-001
 -8.2520000e-001
 -8.3740000e-001
 -8.4470000e-001
 -8.5690000e-001
 -8.5690000e-001
 -8.4230000e-001
 -8.5450000e-001
 -8.4960000e-001
 -8.4720000e-001
 -8.3740000e-001
 -8.3010000e-001
 -8.2280000e-001
 -8.2760000e-001
 -8.2520000e-001
 -8.4230000e-001
 -8.5210000e-001
 -8.5210000e-001
 -8.6180000e-001
 -8.6910000e-001
 -8.7890000e-001
 -8.9600000e-001
 -9.0820000e-001
 -9.1060000e-001
 -8.9360000e-001
 -8.5450000e-001
 -8.0320000e-001
 -7.4220000e-001
 -6.7380000e-001
 -5.2730000e-001
 -3.1010000e-001
 -1.3180000e-001
  9.8000000e-003
  4.1500000e-002
 -7.8100000e-002
 -2.6610000e-001
 -4.8830000e-001
 -7.5930000e-001
 -9.9850000e-001
 -1.1475000e+000
 -1.2402000e+000
 -1.2817000e+000
 -1.3135000e+000
 -1.3452000e+000
 -1.3770000e+000
 -1.4038000e+000
 -1.4136000e+000
 -1.4136000e+000
 -1.4136000e+000
 -1.4063000e+000
 -1.3940000e+000
 -1.3672000e+000
 -1.3818000e+000
 -1.4307000e+000
 -9.0090000e-001
  2.3440000e-001
  1.9116000e+000
  3.9136000e+000
  4.6509000e+000
  3.3179000e+000
  1.2720000e+000
 -9.5210000e-001
 -2.2266000e+000
 -2.0898000e+000
 -1.4941000e+000
 -1.1304000e+000
 -1.0303000e+000
 -9.6680000e-001
 -9.3990000e-001
 -9.0820000e-001
 -8.8380000e-001
 -8.8620000e-001
 -8.6910000e-001
 -8.3010000e-001
 -8.1050000e-001
 -7.9350000e-001
 -7.8130000e-001
 -7.6420000e-001
 -7.3730000e-001
 -7.3240000e-001
 -7.3970000e-001
 -7.5680000e-001
 -7.8130000e-001
 -7.9590000e-001
 -7.9100000e-001
 -7.9830000e-001
 -8.1050000e-001
 -8.5210000e-001
 -9.2770000e-001
 -9.9850000e-001
 -1.1035000e+000
 -1.2158000e+000
 -1.3208000e+000
 -1.4233000e+000
 -1.4941000e+000
 -1.4868000e+000
 -1.4038000e+000
 -1.2646000e+000
 -1.0938000e+000
 -9.8140000e-001
 -9.4480000e-001
 -9.6680000e-001
 -1.0107000e+000
 -1.0425000e+000
 -1.0645000e+000
 -1.0669000e+000
 -1.0742000e+000
 -1.0767000e+000
 -1.0596000e+000
 -1.0498000e+000
 -1.0327000e+000
 -1.0303000e+000
 -1.0400000e+000
 -1.0229000e+000
 -9.9370000e-001
 -9.6680000e-001
 -9.3990000e-001
 -9.1800000e-001
 -8.9600000e-001
 -8.5940000e-001
 -8.4470000e-001
 -8.4230000e-001
 -8.3250000e-001
 -8.1790000e-001
 -8.0080000e-001
 -7.7390000e-001
 -7.5930000e-001
 -7.4220000e-001
 -7.2750000e-001
 -7.1780000e-001
 -7.0800000e-001
 -6.8120000e-001
 -6.3230000e-001
 -5.7370000e-001
 -4.8580000e-001
 -3.9790000e-001
 -2.8320000e-001
 -4.8800000e-002
  1.9040000e-001
  3.7840000e-001
  5.1030000e-001
  4.5410000e-001
  3.1980000e-001
  8.5400000e-002
 -1.5630000e-001
 -4.1500000e-001
 -6.2260000e-001
 -7.4710000e-001
 -7.9100000e-001
 -8.1790000e-001
 -8.3500000e-001
 -8.3740000e-001
 -8.4720000e-001
 -8.5940000e-001
 -8.8130000e-001
 -8.9600000e-001
 -9.1800000e-001
 -9.2040000e-001
 -9.1310000e-001
 -9.3750000e-001
 -9.5700000e-001
 -3.6380000e-001
  8.1300000e-001
  2.5122000e+000
  4.4971000e+000
  4.9976000e+000
  3.8672000e+000
  1.8042000e+000
 -4.1990000e-001
 -1.7261000e+000
 -1.5967000e+000
 -9.8390000e-001
 -6.2740000e-001
 -5.1030000e-001
 -4.8340000e-001
 -4.4680000e-001
 -4.3460000e-001
 -4.1020000e-001
 -3.9310000e-001
 -3.8090000e-001
 -3.6380000e-001
 -3.4180000e-001
 -3.1740000e-001
 -3.0030000e-001
 -2.7830000e-001
 -2.6610000e-001
 -2.5150000e-001
 -2.4170000e-001
 -2.3680000e-001
 -2.4660000e-001
 -2.6370000e-001
 -2.5630000e-001
 -2.6610000e-001
 -2.8560000e-001
 -3.1740000e-001
 -3.6620000e-001
 -4.5900000e-001
 -5.7370000e-001
 -7.0800000e-001
 -8.1050000e-001
 -8.8620000e-001
 -9.0090000e-001
 -8.3250000e-001
 -6.9090000e-001
 -5.6150000e-001
 -4.7360000e-001
 -4.5650000e-001
 -5.0780000e-001
 -5.6150000e-001
 -6.1280000e-001
 -6.4210000e-001
 -6.7140000e-001
 -6.8600000e-001
 -6.8120000e-001
 -6.7870000e-001
 -6.7870000e-001
 -6.9820000e-001
 -7.1040000e-001
 -7.1040000e-001
 -7.0560000e-001
 -6.9820000e-001
 -7.0310000e-001
 -7.0070000e-001
 -6.9090000e-001
 -6.8120000e-001
 -6.8360000e-001
 -6.9340000e-001
 -7.1040000e-001
 -7.2270000e-001
 -7.2020000e-001
 -7.1530000e-001
 -6.9090000e-001
 -6.9580000e-001
 -6.7140000e-001
 -6.7630000e-001
 -6.7140000e-001
 -6.7380000e-001
 -6.7140000e-001
 -6.7380000e-001
 -6.5920000e-001
 -6.5190000e-001
 -6.4700000e-001
 -6.4210000e-001
 -6.5190000e-001
 -6.5190000e-001
 -6.6890000e-001
 -6.6410000e-001
 -6.6160000e-001
 -6.4940000e-001
 -6.4700000e-001
 -6.4450000e-001
 -6.3720000e-001
 -6.3720000e-001
 -6.2990000e-001
 -6.2990000e-001
 -6.4700000e-001
 -6.5430000e-001
 -6.6160000e-001
 -6.6160000e-001
 -6.3230000e-001
 -6.2500000e-001
 -6.1280000e-001
 -6.2010000e-001
 -6.3480000e-001
 -6.4210000e-001
 -6.3960000e-001
 -6.2500000e-001
 -6.2010000e-001
 -6.3720000e-001
 -6.3960000e-001
 -6.5430000e-001
 -6.5920000e-001
 -6.4700000e-001
 -6.3960000e-001
 -6.3960000e-001
 -6.4450000e-001
 -6.4700000e-001
 -6.4940000e-001
 -6.2500000e-001
 -6.2500000e-001
 -6.1040000e-001
 -6.2500000e-001
 -6.2500000e-001
 -6.1770000e-001
 -5.7620000e-001
 -4.9800000e-001
 -4.1750000e-001
 -3.1980000e-001
 -2.4410000e-001
 -9.0300000e-002
  7.8100000e-002
  2.1480000e-001
  3.1980000e-001
  3.0270000e-001
  2.0260000e-001
  0.0000000e+000
 -2.4410000e-001
 -5.3220000e-001
 -7.7390000e-001
 -9.1310000e-001
 -9.7900000e-001
 -1.0083000e+000
 -1.0156000e+000
 -1.0376000e+000
 -1.0669000e+000
 -1.0815000e+000
 -1.0986000e+000
 -1.0962000e+000
 -1.1011000e+000
 -1.0791000e+000
 -1.0718000e+000
 -1.0449000e+000
 -1.0254000e+000
 -1.0791000e+000
 -1.0278000e+000
 -2.2460000e-001
  9.7170000e-001
  2.8394000e+000
  4.6729000e+000
  4.7339000e+000
  3.0151000e+000
  9.3750000e-001
 -1.1768000e+000
 -1.9922000e+000
 -1.5869000e+000
 -1.0278000e+000
 -7.8130000e-001
 -6.9580000e-001
 -6.2010000e-001
 -5.7620000e-001
 -5.5180000e-001
 -5.2980000e-001
 -5.1760000e-001
 -5.1030000e-001
 -4.8580000e-001
 -4.5650000e-001
 -4.4430000e-001
 -4.4190000e-001
 -4.4190000e-001
 -4.6140000e-001
 -4.6390000e-001
 -4.5900000e-001
 -4.7120000e-001
 -4.7610000e-001
 -4.9070000e-001
 -5.0050000e-001
 -5.0290000e-001
 -5.2490000e-001
 -5.5180000e-001
 -6.2990000e-001
 -7.0070000e-001
 -7.9350000e-001
 -8.9840000e-001
 -9.9120000e-001
 -1.0791000e+000
 -1.1572000e+000
 -1.1719000e+000
 -1.1621000e+000
 -1.0645000e+000
 -9.1800000e-001
 -7.5440000e-001
 -6.4700000e-001
 -6.1770000e-001
 -6.4450000e-001
 -6.9580000e-001
 -7.3490000e-001
 -7.5680000e-001
 -7.6420000e-001
 -7.6900000e-001
 -7.7390000e-001
 -7.7390000e-001
 -7.8370000e-001
 -7.7880000e-001
 -7.7880000e-001
 -7.6900000e-001
 -7.6900000e-001
 -7.6170000e-001
 -7.6660000e-001
 -7.6660000e-001
 -7.7640000e-001
 -7.9100000e-001
 -8.0080000e-001
 -8.0810000e-001
 -8.1300000e-001
 -8.0810000e-001
 -7.9100000e-001
 -7.8130000e-001
 -7.9590000e-001
 -8.0320000e-001
 -8.0570000e-001
 -7.9350000e-001
 -7.5680000e-001
 -7.3730000e-001
 -7.2750000e-001
 -7.3000000e-001
 -7.0560000e-001
 -6.2740000e-001
 -5.2980000e-001
 -3.7840000e-001
 -1.4650000e-001
  6.1000000e-002
  3.0270000e-001
  4.8830000e-001
  4.7850000e-001
  3.1740000e-001
 -1.2200000e-002
 -3.6620000e-001
 -6.5430000e-001
 -8.1050000e-001
 -8.5690000e-001
 -8.7650000e-001
 -9.2530000e-001
 -9.7170000e-001
 -1.0205000e+000
 -1.0425000e+000
 -1.0620000e+000
 -1.0669000e+000
 -1.0474000e+000
 -1.0278000e+000
 -9.9850000e-001
 -1.0156000e+000
 -1.0767000e+000
 -6.1770000e-001
  6.0790000e-001
  2.2900000e+000
  4.3555000e+000
  4.9976000e+000
  4.2798000e+000
  2.1655000e+000
 -1.0010000e-001
 -1.6406000e+000
 -1.6992000e+000
 -1.1060000e+000
 -6.8600000e-001
 -5.6150000e-001
 -5.2490000e-001
 -4.9560000e-001
 -4.6880000e-001
 -4.4680000e-001
 -4.1750000e-001
 -3.7110000e-001
 -3.5160000e-001
 -3.2960000e-001
 -3.3690000e-001
 -3.3690000e-001
 -3.2470000e-001
 -3.0520000e-001
 -2.7340000e-001
 -2.4170000e-001
 -2.1000000e-001
 -1.9780000e-001
 -2.1480000e-001
 -2.2220000e-001
 -2.3680000e-001
 -2.5150000e-001
 -3.0270000e-001
 -3.6380000e-001
 -4.3460000e-001
 -5.2980000e-001
 -6.4700000e-001
 -7.5930000e-001
 -8.4960000e-001
 -8.6670000e-001
 -8.0810000e-001
 -6.9340000e-001
 -5.5910000e-001
 -4.7120000e-001
 -4.5410000e-001
 -4.9800000e-001
 -5.6400000e-001
 -6.1520000e-001
 -6.4940000e-001
 -6.6410000e-001
 -6.8120000e-001
 -6.9090000e-001
 -7.0800000e-001
 -7.0560000e-001
 -7.2020000e-001
 -7.2510000e-001
 -7.3240000e-001
 -7.4710000e-001
 -7.4950000e-001
 -7.5440000e-001
 -7.5200000e-001
 -7.4460000e-001
 -7.3000000e-001
 -7.2020000e-001
 -7.0800000e-001
 -7.1040000e-001
 -7.1290000e-001
 -7.2270000e-001
 -7.3970000e-001
 -7.5440000e-001
 -7.4710000e-001
 -7.3240000e-001
 -7.2510000e-001
 -7.1530000e-001
 -7.1040000e-001
 -7.0310000e-001
 -6.9340000e-001
 -6.8850000e-001
 -6.7870000e-001
 -6.8360000e-001
 -6.7140000e-001
 -6.7140000e-001
 -6.5190000e-001
 -6.5920000e-001
 -6.5670000e-001
 -6.6890000e-001
 -6.6650000e-001
 -6.5430000e-001
 -6.4700000e-001
 -6.4940000e-001
 -6.4700000e-001
 -6.3230000e-001
 -6.1040000e-001
 -5.8840000e-001
 -5.7370000e-001
 -5.6880000e-001
 -5.6400000e-001
 -5.5910000e-001
 -5.4930000e-001
 -5.3710000e-001
 -5.2490000e-001
 -5.1270000e-001
 -5.0540000e-001
 -4.9800000e-001
 -4.9320000e-001
 -4.8340000e-001
 -4.5900000e-001
 -4.3210000e-001
 -4.0040000e-001
 -3.7840000e-001
 -3.5640000e-001
 -3.4670000e-001
 -3.4180000e-001
 -3.3200000e-001
 -3.1010000e-001
 -2.9790000e-001
 -3.0030000e-001
 -3.0030000e-001
 -3.0270000e-001
 -2.8320000e-001
 -2.4660000e-001
 -2.3190000e-001
 -2.1480000e-001
 -2.0750000e-001
 -1.8070000e-001
 -1.7090000e-001
 -1.2940000e-001
 -5.6200000e-002
  7.3000000e-003
  8.3000000e-002
  1.8070000e-001
  3.1980000e-001
  5.0050000e-001
  6.4210000e-001
  7.4950000e-001
  7.4950000e-001
  6.5920000e-001
  4.9070000e-001
  2.7340000e-001
 -2.4000000e-003
 -2.2220000e-001
 -3.9060000e-001
 -4.5900000e-001
 -4.9560000e-001
 -5.0540000e-001
 -5.2250000e-001
 -5.2250000e-001
 -5.2250000e-001
 -5.3220000e-001
 -5.4200000e-001
 -5.5420000e-001
 -5.4200000e-001
 -5.2000000e-001
 -4.9070000e-001
 -4.6880000e-001
 -4.4430000e-001
 -4.9070000e-001
 -4.7850000e-001
  2.3680000e-001
  1.4575000e+000
  3.3105000e+000
  4.9976000e+000
  4.9976000e+000
  4.0015000e+000
  1.9019000e+000
 -3.4670000e-001
 -1.3721000e+000
 -1.0938000e+000
 -5.2250000e-001
 -2.1240000e-001
 -1.2450000e-001
 -7.3200000e-002
 -2.6900000e-002
  2.4000000e-003
 -1.2200000e-002
 -9.8000000e-003
  4.9000000e-003
  7.3000000e-003
  1.9500000e-002
  3.6600000e-002
  3.6600000e-002
  5.6200000e-002
  5.8600000e-002
  5.3700000e-002
  7.0800000e-002
  5.3700000e-002
  4.8800000e-002
  3.9100000e-002
  1.4600000e-002
  2.4000000e-003
 -3.6600000e-002
 -6.5900000e-002
 -1.1720000e-001
 -1.9290000e-001
 -2.6120000e-001
 -3.7110000e-001
 -4.9070000e-001
 -5.9570000e-001
 -7.0070000e-001
 -7.4950000e-001
 -6.8600000e-001
 -5.7860000e-001
 -4.1750000e-001
 -2.5150000e-001
 -1.3430000e-001
 -1.0500000e-001
 -1.3670000e-001
 -1.5140000e-001
 -2.0510000e-001
 -2.2710000e-001
 -2.4660000e-001
 -2.7340000e-001
 -2.5630000e-001
 -2.4410000e-001
 -2.2710000e-001
 -2.0260000e-001
 -1.9530000e-001
 -1.8310000e-001
 -1.7330000e-001
 -1.8070000e-001
 -1.8800000e-001
 -1.7820000e-001
 -1.8800000e-001
 -1.9040000e-001
 -1.9780000e-001
 -2.3680000e-001
 -2.4170000e-001
 -2.5630000e-001
 -2.6610000e-001
 -2.5150000e-001
 -2.6610000e-001
 -2.6120000e-001
 -2.4900000e-001
 -2.7100000e-001
 -2.6120000e-001
 -2.6860000e-001
 -2.9540000e-001
 -2.9300000e-001
 -2.7590000e-001
 -2.7590000e-001
 -2.5150000e-001
 -2.3190000e-001
 -2.5150000e-001
 -2.6610000e-001
 -2.8560000e-001
 -3.3450000e-001
 -3.5890000e-001
 -3.7600000e-001
 -3.8820000e-001
 -3.7600000e-001
 -3.4420000e-001
 -3.1250000e-001
 -3.2470000e-001
 -3.2960000e-001
 -3.2470000e-001
 -3.4180000e-001
 -3.3690000e-001
 -3.3450000e-001
 -3.2230000e-001
 -3.2470000e-001
 -3.1490000e-001
 -3.0030000e-001
 -3.0030000e-001
 -2.9790000e-001
 -3.0760000e-001
 -3.0030000e-001
 -2.8560000e-001
 -2.9300000e-001
 -2.7340000e-001
 -2.7340000e-001
 -2.8560000e-001
 -2.9050000e-001
 -2.3930000e-001
 -1.6850000e-001
 -9.0300000e-002
  1.2200000e-002
  8.3000000e-002
  1.8800000e-001
  3.7110000e-001
  5.0050000e-001
  6.2260000e-001
  6.4940000e-001
  5.7370000e-001
  4.3210000e-001
  2.1480000e-001
 -4.3900000e-002
 -2.9540000e-001
 -4.5650000e-001
 -5.5420000e-001
 -6.4210000e-001
 -6.6410000e-001
 -7.2270000e-001
 -7.5440000e-001
 -7.5930000e-001
 -7.6170000e-001
 -7.4220000e-001
 -7.1290000e-001
 -6.8360000e-001
 -6.4940000e-001
 -6.0550000e-001
 -5.5910000e-001
 -5.2730000e-001
 -6.0300000e-001
 -3.2960000e-001
  7.5680000e-001
  2.2729000e+000
  4.3384000e+000
  4.9976000e+000
  4.9976000e+000
  3.1079000e+000
  8.3010000e-001
 -1.0645000e+000
 -1.4868000e+000
 -9.5950000e-001
 -4.7850000e-001
 -2.9050000e-001
 -2.1730000e-001
 -1.4650000e-001
 -1.2210000e-001
 -1.0500000e-001
 -1.2210000e-001
 -1.0990000e-001
 -9.5200000e-002
 -7.0800000e-002
 -3.9100000e-002
 -1.7100000e-002
 -4.9000000e-003
  2.4400000e-002
  3.6600000e-002
  5.8600000e-002
  9.0300000e-002
  8.7900000e-002
  8.7900000e-002
  5.3700000e-002
  9.8000000e-003
 -2.2000000e-002
 -7.5700000e-002
 -1.0500000e-001
 -1.6360000e-001
 -2.4660000e-001
 -3.3940000e-001
 -4.5650000e-001
 -5.8350000e-001
 -6.7630000e-001
 -7.5200000e-001
 -7.6660000e-001
 -6.8120000e-001
 -5.3470000e-001
 -3.5400000e-001
 -2.0020000e-001
 -1.4650000e-001
 -1.7090000e-001
 -2.6370000e-001
 -3.4670000e-001
 -3.8330000e-001
 -3.9310000e-001
 -3.6620000e-001
 -3.6130000e-001
 -3.6620000e-001
 -3.7110000e-001
 -3.7350000e-001
 -3.8820000e-001
 -4.0280000e-001
 -3.9310000e-001
 -3.9060000e-001
 -3.8330000e-001
 -3.9790000e-001
 -3.9310000e-001
 -4.0770000e-001
 -4.2480000e-001
 -4.2480000e-001
 -4.2720000e-001
 -4.3460000e-001
 -4.5410000e-001
 -4.7360000e-001
 -4.6630000e-001
 -4.5410000e-001
 -4.3700000e-001
 -4.3460000e-001
 -4.3210000e-001
 -4.1260000e-001
 -4.1020000e-001
 -4.1990000e-001
 -4.2480000e-001
 -4.3210000e-001
 -4.1500000e-001
 -4.0280000e-001
 -3.9060000e-001
 -3.9310000e-001
 -3.9060000e-001
 -3.7110000e-001
 -3.3690000e-001
 -3.1740000e-001
 -3.0520000e-001
 -3.0270000e-001
 -2.6860000e-001
 -2.1730000e-001
 -1.6850000e-001
 -1.0010000e-001
  1.1960000e-001
  3.7110000e-001
  5.3710000e-001
  6.8120000e-001
  6.3960000e-001
  4.7610000e-001
  2.7340000e-001
  9.8000000e-003
 -2.4170000e-001
 -4.5410000e-001
 -5.8110000e-001
 -6.4210000e-001
 -6.8600000e-001
 -7.2510000e-001
 -7.7150000e-001
 -8.0570000e-001
 -8.2030000e-001
 -8.2030000e-001
 -8.1050000e-001
 -7.9350000e-001
 -7.7150000e-001
 -7.3490000e-001
 -7.7880000e-001
 -7.5680000e-001
 -4.9000000e-003
  1.3037000e+000
  3.1470000e+000
  4.9976000e+000
  4.9976000e+000
  3.7817000e+000
  1.6235000e+000
 -6.3480000e-001
 -1.7212000e+000
 -1.4746000e+000
 -8.9110000e-001
 -5.9570000e-001
 -4.9320000e-001
 -4.4190000e-001
 -3.8820000e-001
 -3.6620000e-001
 -3.6620000e-001
 -3.6870000e-001
 -3.7110000e-001
 -3.5400000e-001
 -3.2710000e-001
 -2.9050000e-001
 -2.4900000e-001
 -2.0510000e-001
 -1.7580000e-001
 -1.5630000e-001
 -1.5380000e-001
 -1.2700000e-001
 -1.1720000e-001
 -1.3430000e-001
 -1.3920000e-001
 -1.6360000e-001
 -1.8070000e-001
 -2.2710000e-001
 -2.5150000e-001
 -3.2710000e-001
 -4.1750000e-001
 -5.1510000e-001
 -6.2740000e-001
 -7.0310000e-001
 -7.3240000e-001
 -6.8360000e-001
 -5.5910000e-001
 -4.0530000e-001
 -2.8080000e-001
 -2.0260000e-001
 -1.9290000e-001
 -2.3680000e-001
 -2.8320000e-001
 -2.9300000e-001
 -3.0760000e-001
 -3.0520000e-001
 -2.8560000e-001
 -2.9050000e-001
 -2.6860000e-001
 -2.5630000e-001
 -2.1240000e-001
 -2.1730000e-001
 -2.1480000e-001
 -2.2460000e-001
 -2.4170000e-001
 -2.5390000e-001
 -2.4410000e-001
 -2.4170000e-001
 -2.4170000e-001
 -2.2950000e-001
 -2.5390000e-001
 -2.6120000e-001
 -2.6610000e-001
 -2.7590000e-001
 -2.8560000e-001
 -2.7100000e-001
 -2.7590000e-001
 -2.6120000e-001
 -2.6370000e-001
 -2.8560000e-001
 -3.0760000e-001
 -3.1490000e-001
 -3.2710000e-001
 -3.1250000e-001
 -2.9050000e-001
 -2.9050000e-001
 -2.8080000e-001
 -2.6860000e-001
 -2.7100000e-001
 -2.6370000e-001
 -2.5390000e-001
 -2.5390000e-001
 -2.6120000e-001
 -2.1730000e-001
 -1.7820000e-001
 -1.1960000e-001
 -3.4200000e-002
  5.6200000e-002
  2.3680000e-001
  4.6140000e-001
  6.1040000e-001
  7.7150000e-001
  7.5680000e-001
  6.4700000e-001
  4.7850000e-001
  2.2460000e-001
 -4.6400000e-002
 -2.6120000e-001
 -3.8090000e-001
 -4.2720000e-001
 -4.4680000e-001
 -4.8340000e-001
 -5.2250000e-001
 -5.7130000e-001
 -5.9080000e-001
 -5.9810000e-001
 -5.8590000e-001
 -5.8110000e-001
 -5.7130000e-001
 -5.7130000e-001
 -5.4930000e-001
 -5.2250000e-001
 -5.2490000e-001
 -5.7130000e-001
 -1.3430000e-001
  1.0278000e+000
  2.6074000e+000
  4.6338000e+000
  4.9976000e+000
  4.7729000e+000
  2.7466000e+000
  4.8830000e-001
 -1.1426000e+000
 -1.2817000e+000
 -7.1780000e-001
 -3.0030000e-001
 -1.6600000e-001
 -1.2940000e-001
 -9.0300000e-002
 -6.8400000e-002
 -3.4200000e-002
 -2.4000000e-003
  9.8000000e-003
  3.6600000e-002
  3.9100000e-002
  3.9100000e-002
  6.5900000e-002
  7.8100000e-002
  7.8100000e-002
  1.0010000e-001
  7.8100000e-002
  1.0010000e-001
  1.0250000e-001
  9.5200000e-002
  1.0010000e-001
  5.8600000e-002
  4.3900000e-002
  2.4000000e-003
 -4.8800000e-002
 -1.1720000e-001
 -2.1480000e-001
 -3.1010000e-001
 -4.3950000e-001
 -5.4440000e-001
 -6.0060000e-001
 -6.1280000e-001
 -5.2980000e-001
 -3.8570000e-001
 -2.5150000e-001
 -1.5140000e-001
 -1.1720000e-001
 -1.4160000e-001
 -1.7580000e-001
 -2.2460000e-001
 -2.4900000e-001
 -2.5880000e-001
 -2.7100000e-001
 -2.6370000e-001
 -2.8080000e-001
 -2.6610000e-001
 -2.7340000e-001
 -2.7100000e-001
 -2.5880000e-001
 -2.7100000e-001
 -2.5880000e-001
 -2.5880000e-001
 -2.4660000e-001
 -2.3190000e-001
 -2.3190000e-001
 -2.1480000e-001
 -2.2950000e-001
 -2.3190000e-001
 -2.3680000e-001
 -2.4410000e-001
 -2.1240000e-001
 -2.1000000e-001
 -1.8800000e-001
 -1.8070000e-001
 -1.8070000e-001
 -1.8550000e-001
 -1.8550000e-001
 -1.6850000e-001
 -1.6850000e-001
 -1.5870000e-001
 -1.6110000e-001
 -1.8800000e-001
 -1.9780000e-001
 -2.1480000e-001
 -2.1000000e-001
 -2.1000000e-001
 -2.1000000e-001
 -2.0260000e-001
 -2.2220000e-001
 -2.2220000e-001
 -2.3440000e-001
 -2.1730000e-001
 -2.2460000e-001
 -2.1000000e-001
 -2.3440000e-001
 -2.4410000e-001
 -2.4900000e-001
 -2.4660000e-001
 -2.2710000e-001
 -2.3930000e-001
 -2.2710000e-001
 -2.3440000e-001
 -2.3190000e-001
 -2.1730000e-001
 -2.3190000e-001
 -2.1970000e-001
 -2.2950000e-001
 -2.0750000e-001
 -1.5870000e-001
 -1.1960000e-001
 -4.3900000e-002
  2.6900000e-002
  1.3430000e-001
  3.0030000e-001
  4.6630000e-001
  5.9810000e-001
  6.7870000e-001
  6.2990000e-001
  5.1030000e-001
  3.2470000e-001
  9.0300000e-002
 -1.7330000e-001
 -3.6870000e-001
 -5.1270000e-001
 -5.7860000e-001
 -6.0300000e-001
 -6.3230000e-001
 -6.6410000e-001
 -6.9580000e-001
 -7.0310000e-001
 -7.1780000e-001
 -7.2270000e-001
 -7.3490000e-001
 -7.2750000e-001
 -7.2270000e-001
 -6.9820000e-001
 -7.4220000e-001
 -6.8600000e-001
  1.3670000e-001
  1.4575000e+000
  3.3838000e+000
  4.9976000e+000
  4.9976000e+000
  3.6304000e+000
  1.4648000e+000
 -7.3490000e-001
 -1.6772000e+000
 -1.3281000e+000
 -7.6170000e-001
 -4.7850000e-001
 -4.0040000e-001
 -3.6380000e-001
 -3.2710000e-001
 -3.0270000e-001
 -2.8810000e-001
 -2.8080000e-001
 -2.7590000e-001
 -2.7340000e-001
 -2.7340000e-001
 -2.7590000e-001
 -2.7590000e-001
 -2.4170000e-001
 -2.2710000e-001
 -2.1000000e-001
 -2.0510000e-001
 -2.1000000e-001
 -2.3440000e-001
 -2.4660000e-001
 -2.6120000e-001
 -2.7100000e-001
 -2.7100000e-001
 -3.0760000e-001
 -3.5400000e-001
 -4.0770000e-001
 -5.1030000e-001
 -6.2260000e-001
 -7.3970000e-001
 -8.6430000e-001
 -9.4730000e-001
 -9.4480000e-001
 -8.6430000e-001
 -7.1290000e-001
 -5.5660000e-001
 -4.4430000e-001
 -4.1750000e-001
 -4.4680000e-001
 -4.8340000e-001
 -5.3220000e-001
 -5.6880000e-001
 -6.0060000e-001
 -6.2740000e-001
 -6.2500000e-001
 -6.1770000e-001
 -6.1280000e-001
 -6.1280000e-001
 -6.1280000e-001
 -6.3230000e-001
 -6.4700000e-001
 -6.4940000e-001
 -6.5430000e-001
 -6.5190000e-001
 -6.4450000e-001
 -6.4450000e-001
 -6.4210000e-001
 -6.3960000e-001
 -6.4700000e-001
 -6.4700000e-001
 -6.4940000e-001
 -6.4940000e-001
 -6.4450000e-001
 -6.4210000e-001
 -6.4210000e-001
 -6.3230000e-001
 -6.3230000e-001
 -6.2260000e-001
 -6.1040000e-001
 -6.1520000e-001
 -6.2500000e-001
 -6.3960000e-001
 -6.4940000e-001
 -6.5920000e-001
 -6.5670000e-001
 -6.3480000e-001
 -5.8110000e-001
 -5.0780000e-001
 -4.5170000e-001
 -3.8330000e-001
 -2.1480000e-001
 -9.8000000e-003
  1.8800000e-001
  3.6380000e-001
  3.6620000e-001
  2.7590000e-001
  9.0300000e-002
 -1.5380000e-001
 -4.3700000e-001
 -6.6160000e-001
 -8.0080000e-001
 -8.6670000e-001
 -9.0580000e-001
 -9.4730000e-001
 -9.8140000e-001
 -1.0205000e+000
 -1.0449000e+000
 -1.0596000e+000
 -1.0767000e+000
 -1.0840000e+000
 -1.0986000e+000
 -1.1060000e+000
 -1.1523000e+000
 -1.1865000e+000
 -5.7130000e-001
  7.6900000e-001
  2.6025000e+000
  4.6704000e+000
  4.9976000e+000
  3.9624000e+000
  1.7578000e+000
 -5.2980000e-001
 -1.8677000e+000
 -1.7261000e+000
 -1.1133000e+000
 -7.4460000e-001
 -6.5190000e-001
 -6.1770000e-001
 -5.6640000e-001
 -5.2000000e-001
 -4.7850000e-001
 -4.4190000e-001
 -3.9790000e-001
 -3.6130000e-001
 -3.1980000e-001
 -2.9050000e-001
 -2.5150000e-001
 -2.1240000e-001
 -1.5630000e-001
 -1.0990000e-001
 -8.0600000e-002
 -4.6400000e-002
 -1.7100000e-002
  0.0000000e+000
  2.6900000e-002
  3.9100000e-002
  2.6900000e-002
  2.9300000e-002
  2.4000000e-003
 -4.6400000e-002
 -1.2450000e-001
 -2.4170000e-001
 -3.5160000e-001
 -4.4190000e-001
 -4.5410000e-001
 -3.7840000e-001
 -2.4410000e-001
 -9.0300000e-002
  5.1300000e-002
  9.7700000e-002
  1.0500000e-001
  4.3900000e-002
  9.8000000e-003
 -4.1500000e-002
 -6.3500000e-002
 -5.3700000e-002
 -6.8400000e-002
 -5.3700000e-002
 -5.6200000e-002
 -4.6400000e-002
 -4.8800000e-002
 -4.3900000e-002
 -3.6600000e-002
 -3.1700000e-002
 -1.9500000e-002
 -2.6900000e-002
 -7.3000000e-003
 -2.2000000e-002
  2.4000000e-003
  4.9000000e-003
  1.7100000e-002
  3.4200000e-002
  1.4600000e-002
  1.9500000e-002
  7.3000000e-003
  1.7100000e-002
  1.4600000e-002
  3.6600000e-002
  2.6900000e-002
  3.1700000e-002
  3.6600000e-002
  3.4200000e-002
  3.9100000e-002
  3.1700000e-002
  3.9100000e-002
  3.4200000e-002
  4.3900000e-002
  3.6600000e-002
  2.9300000e-002
  9.8000000e-003
  4.9000000e-003
 -9.8000000e-003
  9.8000000e-003
  2.2000000e-002
  1.4600000e-002
  2.6900000e-002
  4.9000000e-003
  2.2000000e-002
  1.2200000e-002
  3.4200000e-002
  2.9300000e-002
  2.6900000e-002
  1.9500000e-002
 -2.4000000e-003
 -1.4600000e-002
 -7.3000000e-003
  1.7100000e-002
  7.3200000e-002
  1.4160000e-001
  2.1730000e-001
  2.9790000e-001
  3.8820000e-001
  5.8110000e-001
  7.4710000e-001
  8.9360000e-001
  9.9370000e-001
  9.2290000e-001
  7.9100000e-001
  5.9570000e-001
  3.7110000e-001
  1.0500000e-001
 -8.3000000e-002
 -2.2460000e-001
 -2.7590000e-001
 -2.8810000e-001
 -3.1740000e-001
 -3.2470000e-001
 -3.5400000e-001
 -3.9550000e-001
 -4.0280000e-001
 -4.1260000e-001
 -4.3210000e-001
 -4.2480000e-001
 -4.2240000e-001
 -4.3210000e-001
 -4.1020000e-001
 -4.3700000e-001
 -4.1500000e-001
  3.5160000e-001
  1.6455000e+000
  3.4937000e+000
  4.9976000e+000
  4.9976000e+000
  4.0796000e+000
  1.9702000e+000
 -2.3440000e-001
 -1.3013000e+000
 -1.0400000e+000
 -4.7610000e-001
 -1.9780000e-001
 -1.2940000e-001
 -9.5200000e-002
 -5.8600000e-002
 -1.4600000e-002
 -4.9000000e-003
  1.2200000e-002
  3.4200000e-002
  5.6200000e-002
  6.3500000e-002
  9.2800000e-002
  8.5400000e-002
  9.7700000e-002
  1.0010000e-001
  1.0250000e-001
  1.0500000e-001
  9.5200000e-002
  9.5200000e-002
  7.5700000e-002
  8.0600000e-002
  5.1300000e-002
  1.7100000e-002
 -1.4600000e-002
 -6.8400000e-002
 -1.2700000e-001
 -2.0510000e-001
 -3.0030000e-001
 -4.1500000e-001
 -5.1760000e-001
 -5.7860000e-001
 -5.7370000e-001
 -5.0050000e-001
 -3.4670000e-001
 -2.1240000e-001
 -1.2210000e-001
 -7.8100000e-002
 -1.0250000e-001
 -1.4650000e-001
 -1.7580000e-001
 -2.1730000e-001
 -2.3190000e-001
 -2.5390000e-001
 -2.5390000e-001
 -2.6120000e-001
 -2.7100000e-001
 -2.7830000e-001
 -2.8320000e-001
 -2.9540000e-001
 -2.9540000e-001
 -3.0760000e-001
 -3.0520000e-001
 -3.2470000e-001
 -3.2470000e-001
 -3.2470000e-001
 -3.4180000e-001
 -3.3200000e-001
 -3.3690000e-001
 -3.3940000e-001
 -3.2710000e-001
 -3.3200000e-001
 -3.3450000e-001
 -3.3450000e-001
 -3.4180000e-001
 -3.4420000e-001
 -3.3940000e-001
 -3.5400000e-001
 -3.6130000e-001
 -3.5160000e-001
 -3.4910000e-001
 -3.3940000e-001
 -3.3450000e-001
 -3.3690000e-001
 -3.4420000e-001
 -3.3940000e-001
 -3.5890000e-001
 -3.5890000e-001
 -3.7110000e-001
 -3.7110000e-001
 -3.3940000e-001
 -3.5160000e-001
 -3.5640000e-001
 -3.4670000e-001
 -3.5160000e-001
 -3.6130000e-001
 -3.6130000e-001
 -3.7110000e-001
 -3.9790000e-001
 -3.8090000e-001
 -3.8820000e-001
 -3.8820000e-001
 -3.8820000e-001
 -3.8570000e-001
 -3.4180000e-001
 -2.6860000e-001
 -1.9040000e-001
 -9.2800000e-002
  1.2200000e-002
  1.9780000e-001
  3.6870000e-001
  5.0540000e-001
  6.0060000e-001
  5.6640000e-001
  4.3210000e-001
  2.3680000e-001
 -1.4600000e-002
 -2.9540000e-001
 -4.8580000e-001
 -6.2740000e-001
 -6.9340000e-001
 -7.1780000e-001
 -7.3970000e-001
 -7.6420000e-001
 -7.8610000e-001
 -8.1540000e-001
 -8.3980000e-001
 -8.5210000e-001
 -8.6430000e-001
 -8.5940000e-001
 -8.3500000e-001
 -8.3250000e-001
 -8.2030000e-001
 -8.5210000e-001
 -8.5210000e-001
 -1.5140000e-001
  1.1475000e+000
  2.9980000e+000
  4.9927000e+000
  4.9976000e+000
  3.9331000e+000
  1.7822000e+000
 -4.9560000e-001
 -1.6577000e+000
 -1.4136000e+000
 -8.1300000e-001
 -4.5410000e-001
 -3.6870000e-001
 -3.2230000e-001
 -3.1010000e-001
 -2.8810000e-001
 -2.6120000e-001
 -2.5150000e-001
 -2.3680000e-001
 -2.4170000e-001
 -2.4410000e-001
 -2.3680000e-001
 -2.1480000e-001
 -2.0260000e-001
 -1.7090000e-001
 -1.5870000e-001
 -1.6600000e-001
 -1.7090000e-001
 -1.7330000e-001
 -1.9530000e-001
 -2.1730000e-001
 -2.7100000e-001
 -3.1490000e-001
 -3.5640000e-001
 -3.8570000e-001
 -4.3700000e-001
 -5.0290000e-001
 -6.0790000e-001
 -7.1780000e-001
 -8.4230000e-001
 -9.3020000e-001
 -9.2530000e-001
 -8.4470000e-001
 -6.8850000e-001
 -5.2000000e-001
 -4.0770000e-001
 -3.6620000e-001
 -3.8090000e-001
 -4.3460000e-001
 -4.4680000e-001
 -4.5650000e-001
 -4.8580000e-001
 -5.1510000e-001
 -5.5180000e-001
 -5.8350000e-001
 -5.9570000e-001
 -6.1040000e-001
 -6.1040000e-001
 -6.0550000e-001
 -5.9810000e-001
 -5.8590000e-001
 -5.7130000e-001
 -5.5910000e-001
 -5.6150000e-001
 -5.6400000e-001
 -5.7130000e-001
 -5.6880000e-001
 -5.6150000e-001
 -5.4200000e-001
 -5.3710000e-001
 -5.4200000e-001
 -5.3710000e-001
 -5.4200000e-001
 -5.4200000e-001
 -5.2730000e-001
 -5.2490000e-001
 -5.1030000e-001
 -5.0290000e-001
 -5.0290000e-001
 -5.1030000e-001
 -5.0780000e-001
 -4.9800000e-001
 -4.6630000e-001
 -3.8820000e-001
 -3.1740000e-001
 -2.1240000e-001
 -4.8800000e-002
  1.5870000e-001
  3.6380000e-001
  5.6640000e-001
  6.1280000e-001
  5.1270000e-001
  2.6860000e-001
 -6.5900000e-002
 -3.8330000e-001
 -5.7370000e-001
 -6.4700000e-001
 -6.5190000e-001
 -6.5190000e-001
 -6.7870000e-001
 -6.9580000e-001
 -7.1040000e-001
 -7.2270000e-001
 -7.0560000e-001
 -7.0560000e-001
 -6.9340000e-001
 -7.1040000e-001
 -7.2750000e-001
 -7.9100000e-001
 -4.4430000e-001
  7.2270000e-001
  2.3071000e+000
  4.3750000e+000
  4.9976000e+000
  4.9780000e+000
  2.9297000e+000
  6.4700000e-001
 -1.1792000e+000
 -1.5112000e+000
 -9.6440000e-001
 -5.0290000e-001
 -3.1980000e-001
 -2.6860000e-001
 -2.2220000e-001
 -1.7820000e-001
 -1.4650000e-001
 -1.2940000e-001
 -1.1230000e-001
 -1.1470000e-001
 -7.0800000e-002
 -4.6400000e-002
 -4.3900000e-002
 -2.2000000e-002
  9.8000000e-003
  1.4600000e-002
  4.3900000e-002
  6.5900000e-002
  7.0800000e-002
  7.3200000e-002
  8.0600000e-002
  5.8600000e-002
  3.4200000e-002
  0.0000000e+000
 -4.3900000e-002
 -1.1720000e-001
 -2.1000000e-001
 -3.3200000e-001
 -4.6390000e-001
 -5.5660000e-001
 -5.8350000e-001
 -5.3470000e-001
 -4.1500000e-001
 -2.5150000e-001
 -1.3430000e-001
 -9.5200000e-002
 -1.1960000e-001
 -1.9040000e-001
 -2.5630000e-001
 -2.8810000e-001
 -3.1010000e-001
 -3.1010000e-001
 -3.0760000e-001
 -3.0520000e-001
 -3.2470000e-001
 -3.4180000e-001
 -3.4910000e-001
 -3.5400000e-001
 -3.6620000e-001
 -3.5160000e-001
 -3.2230000e-001
 -3.1490000e-001
 -3.1010000e-001
 -3.1980000e-001
 -3.1010000e-001
 -3.1010000e-001
 -3.0760000e-001
 -3.0270000e-001
 -2.9540000e-001
 -2.8810000e-001
 -2.7590000e-001
 -2.7590000e-001
 -2.9050000e-001
 -2.7830000e-001
 -2.6120000e-001
 -2.5880000e-001
 -2.5390000e-001
 -2.2710000e-001
 -2.1240000e-001
 -2.1480000e-001
 -2.1730000e-001
 -2.1480000e-001
 -2.3190000e-001
 -2.4660000e-001
 -2.4410000e-001
 -2.6120000e-001
 -2.7590000e-001
 -2.7590000e-001
 -2.8080000e-001
 -2.9540000e-001
 -2.9300000e-001
 -2.8810000e-001
 -2.8080000e-001
 -2.5880000e-001
 -2.5390000e-001
 -2.6370000e-001
 -2.6610000e-001
 -2.8320000e-001
 -2.9300000e-001
 -2.7100000e-001
 -2.6860000e-001
 -2.7100000e-001
 -2.5630000e-001
 -2.4410000e-001
 -2.4170000e-001
 -2.3440000e-001
 -2.3930000e-001
 -2.6610000e-001
 -2.8080000e-001
 -2.7590000e-001
 -2.7100000e-001
 -2.5880000e-001
 -2.3190000e-001
 -2.4660000e-001
 -2.4170000e-001
 -2.5630000e-001
 -2.7340000e-001
 -2.6120000e-001
 -2.5390000e-001
 -2.4410000e-001
 -2.2220000e-001
 -2.0260000e-001
 -2.2710000e-001
 -2.1480000e-001
 -2.2220000e-001
 -2.3680000e-001
 -2.4170000e-001
 -2.4170000e-001
 -2.4660000e-001
 -2.2460000e-001
 -2.1480000e-001
 -2.2710000e-001
 -2.2710000e-001
 -2.3190000e-001
 -2.3440000e-001
 -2.1730000e-001
 -2.1000000e-001
 -2.0510000e-001
 -2.0510000e-001
 -2.1240000e-001
 -2.2950000e-001
 -2.4170000e-001
 -2.5880000e-001
 -2.6120000e-001
 -2.4660000e-001
 -2.4900000e-001
 -2.4170000e-001
 -2.0510000e-001
 -1.5870000e-001
 -8.5400000e-002
 -7.3000000e-003
  5.1300000e-002
  1.8310000e-001
  3.6870000e-001
  5.1270000e-001
  6.2500000e-001
  6.2260000e-001
  5.2000000e-001
  3.3940000e-001
  1.1230000e-001
 -1.4890000e-001
 -3.9550000e-001
 -5.4440000e-001
 -6.3230000e-001
 -6.8850000e-001
 -7.2750000e-001
 -7.4710000e-001
 -7.7390000e-001
 -7.8860000e-001
 -7.8610000e-001
 -7.7880000e-001
 -7.7880000e-001
 -7.6170000e-001
 -7.5440000e-001
 -7.4220000e-001
 -7.1530000e-001
 -7.8860000e-001
 -7.5200000e-001
  7.3000000e-003
  1.2305000e+000
  3.0737000e+000
  4.9512000e+000
  4.9976000e+000
  3.4131000e+000
  1.3330000e+000
 -8.4470000e-001
 -1.7603000e+000
 -1.4111000e+000
 -8.5450000e-001
 -5.8590000e-001
 -5.0050000e-001
 -4.3700000e-001
 -3.7350000e-001
 -3.4420000e-001
 -3.1980000e-001
 -3.1490000e-001
 -3.0760000e-001
 -3.0270000e-001
 -3.0520000e-001
 -3.0520000e-001
 -2.9790000e-001
 -2.8320000e-001
 -2.7340000e-001
 -2.7830000e-001
 -2.9050000e-001
 -2.8810000e-001
 -2.8320000e-001
 -3.0270000e-001
 -3.1980000e-001
 -3.3690000e-001
 -3.5640000e-001
 -3.9060000e-001
 -4.1990000e-001
 -4.8100000e-001
 -5.6880000e-001
 -6.8120000e-001
 -7.6900000e-001
 -8.6670000e-001
 -9.5210000e-001
 -1.0229000e+000
 -1.0327000e+000
 -9.6440000e-001
 -8.1790000e-001
 -6.5430000e-001
 -5.2490000e-001
 -4.6140000e-001
 -4.8580000e-001
 -5.4440000e-001
 -5.9080000e-001
 -6.2010000e-001
 -6.3230000e-001
 -6.3960000e-001
 -6.3480000e-001
 -6.3960000e-001
 -6.6160000e-001
 -6.6650000e-001
 -6.7380000e-001
 -6.8850000e-001
 -6.8360000e-001
 -6.8850000e-001
 -6.9580000e-001
 -7.0070000e-001
 -6.8850000e-001
 -6.8850000e-001
 -6.8360000e-001
 -6.8360000e-001
 -6.7140000e-001
 -6.6410000e-001
 -6.4700000e-001
 -6.3720000e-001
 -6.3480000e-001
 -6.4940000e-001
 -6.4210000e-001
 -6.4450000e-001
 -6.3960000e-001
 -6.3960000e-001
 -6.4940000e-001
 -6.4210000e-001
 -6.3480000e-001
 -6.3230000e-001
 -6.2010000e-001
 -6.3720000e-001
 -6.5430000e-001
 -6.4700000e-001
 -6.4450000e-001
 -6.2740000e-001
 -6.2500000e-001
 -6.3960000e-001
 -6.4700000e-001
 -6.5190000e-001
 -6.5190000e-001
 -6.3960000e-001
 -6.3480000e-001
 -6.1770000e-001
 -5.6880000e-001
 -5.1760000e-001
 -4.3700000e-001
 -3.4420000e-001
 -1.7580000e-001
  2.9300000e-002
  2.1480000e-001
  3.5400000e-001
  3.6620000e-001
  2.9050000e-001
  1.1470000e-001
 -1.1720000e-001
 -3.8330000e-001
 -6.2990000e-001
 -7.9590000e-001
 -8.6910000e-001
 -8.9360000e-001
 -9.2290000e-001
 -9.4730000e-001
 -1.0059000e+000
 -1.0425000e+000
 -1.0889000e+000
 -1.1108000e+000
 -1.1230000e+000
 -1.0986000e+000
 -1.0864000e+000
 -1.0596000e+000
 -1.0645000e+000
 -1.1353000e+000
 -6.4700000e-001
  5.9080000e-001
  2.2778000e+000
  4.3311000e+000
  4.9976000e+000
  4.0796000e+000
  1.9238000e+000
 -3.6870000e-001
 -1.8921000e+000
 -1.9043000e+000
 -1.2891000e+000
 -8.8620000e-001
 -7.6660000e-001
 -7.1290000e-001
 -6.5430000e-001
 -6.3480000e-001
 -6.1280000e-001
 -6.1040000e-001
 -6.0790000e-001
 -5.9080000e-001
 -5.8840000e-001
 -5.6640000e-001
 -5.4930000e-001
 -5.2490000e-001
 -5.0050000e-001
 -4.7360000e-001
 -4.5170000e-001
 -4.2970000e-001
 -4.3700000e-001
 -4.3950000e-001
 -4.7120000e-001
 -4.8340000e-001
 -5.0780000e-001
 -5.2250000e-001
 -5.5910000e-001
 -6.2010000e-001
 -6.9340000e-001
 -7.9100000e-001
 -9.1060000e-001
 -1.0181000e+000
 -1.0913000e+000
 -1.0913000e+000
 -1.0132000e+000
 -8.7650000e-001
 -7.4220000e-001
 -6.2740000e-001
 -5.9570000e-001
 -6.1040000e-001
 -6.5430000e-001
 -6.9820000e-001
 -7.2750000e-001
 -7.4710000e-001
 -7.4710000e-001
 -7.4220000e-001
 -7.2750000e-001
 -7.2020000e-001
 -7.1040000e-001
 -6.9580000e-001
 -6.8120000e-001
 -6.6160000e-001
 -6.3230000e-001
 -6.2010000e-001
 -6.1040000e-001
 -5.9330000e-001
 -5.7620000e-001
 -5.4690000e-001
 -5.2730000e-001
 -5.0540000e-001
 -4.8830000e-001
 -4.8830000e-001
 -4.7360000e-001
 -4.6390000e-001
 -4.4680000e-001
 -4.2970000e-001
 -3.9790000e-001
 -3.9310000e-001
 -3.8820000e-001
 -4.0530000e-001
 -4.0530000e-001
 -3.9060000e-001
 -3.7600000e-001
 -3.5890000e-001
 -3.5400000e-001
 -3.4670000e-001
 -3.3690000e-001
 -3.3690000e-001
 -3.4420000e-001
 -3.3690000e-001
 -3.2230000e-001
 -3.3200000e-001
 -3.4670000e-001
 -3.4420000e-001
 -3.2470000e-001
 -3.0760000e-001
 -2.7830000e-001
 -2.3440000e-001
 -1.6110000e-001
 -1.0010000e-001
 -1.9500000e-002
  1.7580000e-001
  3.7600000e-001
  5.3710000e-001
  6.7380000e-001
  6.7870000e-001
  5.9570000e-001
  4.1750000e-001
  2.0020000e-001
 -9.0300000e-002
 -3.1010000e-001
 -4.6140000e-001
 -5.3710000e-001
 -5.5420000e-001
 -5.6640000e-001
 -5.8110000e-001
 -6.0790000e-001
 -6.3960000e-001
 -6.6160000e-001
 -6.8850000e-001
 -6.9340000e-001
 -6.9090000e-001
 -7.1530000e-001
 -7.1040000e-001
 -7.1040000e-001
 -6.7870000e-001
 -7.1040000e-001
 -6.0060000e-001
  2.4170000e-001
  1.5503000e+000
  3.4692000e+000
  4.9976000e+000
  4.9976000e+000
  3.7036000e+000
  1.5454000e+000
 -6.5190000e-001
 -1.5747000e+000
 -1.2231000e+000
 -6.3720000e-001
 -3.6620000e-001
 -3.1010000e-001
 -2.6610000e-001
 -2.3190000e-001
 -2.1730000e-001
 -2.1000000e-001
 -1.9290000e-001
 -1.7820000e-001
 -1.8070000e-001
 -1.5140000e-001
 -1.1230000e-001
 -1.1470000e-001
 -9.7700000e-002
 -8.3000000e-002
 -9.5200000e-002
 -7.8100000e-002
 -7.0800000e-002
 -7.3200000e-002
 -8.3000000e-002
 -9.2800000e-002
 -1.2940000e-001
 -1.3920000e-001
 -1.8550000e-001
 -2.2950000e-001
 -3.0030000e-001
 -4.0280000e-001
 -5.0290000e-001
 -6.2740000e-001
 -7.5680000e-001
 -8.2030000e-001
 -8.0570000e-001
 -6.9820000e-001
 -5.3710000e-001
 -3.7600000e-001
 -2.6860000e-001
 -2.3190000e-001
 -2.8320000e-001
 -3.4910000e-001
 -3.9060000e-001
 -4.2480000e-001
 -4.3950000e-001
 -4.2480000e-001
 -4.2480000e-001
 -4.3210000e-001
 -4.4920000e-001
 -4.4920000e-001
 -4.5650000e-001
 -4.6390000e-001
 -4.6390000e-001
 -4.5170000e-001
 -4.3950000e-001
 -4.3210000e-001
 -4.2480000e-001
 -4.1260000e-001
 -4.0770000e-001
 -4.1500000e-001
 -4.2720000e-001
 -4.1990000e-001
 -3.9550000e-001
 -3.7350000e-001
 -3.5640000e-001
 -3.6130000e-001
 -3.5640000e-001
 -3.6130000e-001
 -3.6870000e-001
 -3.8330000e-001
 -3.7110000e-001
 -3.6620000e-001
 -3.7110000e-001
 -3.6380000e-001
 -3.5890000e-001
 -3.3450000e-001
 -3.4420000e-001
 -3.6380000e-001
 -3.5400000e-001
 -3.7350000e-001
 -3.8090000e-001
 -3.6870000e-001
 -3.6130000e-001
 -3.5400000e-001
 -3.6380000e-001
 -3.3940000e-001
 -3.4670000e-001
 -3.4910000e-001
 -3.3940000e-001
 -3.3940000e-001
 -3.4420000e-001
 -3.5640000e-001
 -3.2960000e-001
 -3.1490000e-001
 -3.1490000e-001
 -3.0760000e-001
 -3.0760000e-001
 -3.1740000e-001
 -3.2710000e-001
 -3.0030000e-001
 -2.9540000e-001
 -2.9300000e-001
 -2.6120000e-001
 -2.7340000e-001
 -2.8560000e-001
 -2.7340000e-001
 -2.8560000e-001
 -2.9540000e-001
 -2.8560000e-001
 -2.8810000e-001
 -2.8560000e-001
 -2.7590000e-001
 -2.6860000e-001
 -2.4900000e-001
 -1.9040000e-001
 -1.3920000e-001
 -6.8400000e-002
  2.6900000e-002
  9.0300000e-002
  2.5390000e-001
  4.5170000e-001
  5.9570000e-001
  7.1040000e-001
  6.9090000e-001
  5.8590000e-001
  4.0040000e-001
  1.8070000e-001
 -6.1000000e-002
 -2.8810000e-001
 -4.1500000e-001
 -5.1030000e-001
 -5.3960000e-001
 -5.5420000e-001
 -5.8110000e-001
 -6.2010000e-001
 -6.2990000e-001
 -6.4700000e-001
 -6.4450000e-001
 -6.5430000e-001
 -6.4940000e-001
 -6.3720000e-001
 -6.1770000e-001
 -5.9570000e-001
 -5.6880000e-001
 -5.3470000e-001
 -5.4930000e-001
 -5.4200000e-001
  1.0990000e-001
  1.3110000e+000
  3.0640000e+000
  4.9976000e+000
  4.9976000e+000
  4.1699000e+000
  2.0776000e+000
 -1.9040000e-001
 -1.4478000e+000
 -1.2769000e+000
 -6.6650000e-001
 -3.3450000e-001
 -2.3440000e-001
 -1.9530000e-001
 -1.5630000e-001
 -1.3920000e-001
 -1.1470000e-001
 -9.5200000e-002
 -1.0010000e-001
 -9.0300000e-002
 -7.3200000e-002
 -7.5700000e-002
 -5.8600000e-002
 -4.1500000e-002
 -3.9100000e-002
 -3.6600000e-002
 -3.6600000e-002
 -5.3700000e-002
 -4.8800000e-002
 -5.6200000e-002
 -6.5900000e-002
 -6.3500000e-002
 -1.0250000e-001
 -1.1470000e-001
 -1.6850000e-001
 -2.3440000e-001
 -3.1490000e-001
 -4.1990000e-001
 -5.2490000e-001
 -6.3230000e-001
 -7.5200000e-001
 -8.0080000e-001
 -7.9100000e-001
 -7.2020000e-001
 -5.7620000e-001
 -4.1990000e-001
 -2.9300000e-001
 -2.5630000e-001
 -2.7340000e-001
 -3.0520000e-001
 -3.5640000e-001
 -3.9310000e-001
 -4.0040000e-001
 -4.2240000e-001
 -4.2970000e-001
 -4.1990000e-001
 -4.2970000e-001
 -4.5170000e-001
 -4.5650000e-001
 -4.5170000e-001
 -4.6630000e-001
 -4.5410000e-001
 -4.5170000e-001
 -4.5410000e-001
 -4.6390000e-001
 -4.5650000e-001
 -4.4680000e-001
 -4.5410000e-001
 -4.7850000e-001
 -4.9320000e-001
 -4.8580000e-001
 -4.7850000e-001
 -4.6390000e-001
 -4.6880000e-001
 -4.5900000e-001
 -4.8100000e-001
 -5.0540000e-001
 -5.2730000e-001
 -5.1760000e-001
 -4.9320000e-001
 -4.6880000e-001
 -4.6140000e-001
 -4.5650000e-001
 -4.5900000e-001
 -4.6140000e-001
 -4.6630000e-001
 -4.7850000e-001
 -4.8830000e-001
 -4.8340000e-001
 -4.8580000e-001
 -5.0050000e-001
 -5.0540000e-001
 -5.0540000e-001
 -4.9800000e-001
 -4.9070000e-001
 -5.0050000e-001
 -5.1030000e-001
 -4.9800000e-001
 -4.9800000e-001
 -4.9560000e-001
 -5.1270000e-001
 -5.2730000e-001
 -5.1510000e-001
 -5.0780000e-001
 -4.8580000e-001
 -4.4430000e-001
 -4.0040000e-001
 -3.2960000e-001
 -2.6610000e-001
 -1.2210000e-001
  8.0600000e-002
  2.6860000e-001
  4.0040000e-001
  4.4430000e-001
  3.6870000e-001
  2.1480000e-001
  1.7100000e-002
 -2.4900000e-001
 -4.9070000e-001
 -6.6160000e-001
 -7.4710000e-001
 -7.8610000e-001
 -8.0810000e-001
 -8.2760000e-001
 -8.5450000e-001
 -8.8380000e-001
 -9.0090000e-001
 -9.1800000e-001
 -9.3020000e-001
 -9.4240000e-001
 -9.3510000e-001
 -9.2530000e-001
 -9.1550000e-001
 -9.0330000e-001
 -9.5210000e-001
 -7.8130000e-001
  2.4900000e-001
  1.6919000e+000
  3.7012000e+000
  4.9976000e+000
  4.9976000e+000
  3.0347000e+000
  8.1300000e-001
 -1.2329000e+000
 -1.8384000e+000
 -1.3477000e+000
 -8.0810000e-001
 -5.8840000e-001
 -5.2250000e-001
 -4.8340000e-001
 -4.4680000e-001
 -4.1990000e-001
 -4.1260000e-001
 -3.9310000e-001
 -4.0530000e-001
 -3.9790000e-001
 -3.7840000e-001
 -3.6870000e-001
 -3.4670000e-001
 -3.2710000e-001
 -3.2470000e-001
 -3.0270000e-001
 -2.8810000e-001
 -3.1010000e-001
 -3.4180000e-001
 -3.4910000e-001
 -3.5400000e-001
 -3.7840000e-001
 -3.8330000e-001
 -4.1750000e-001
 -4.9800000e-001
 -5.8840000e-001
 -6.8120000e-001
 -7.9100000e-001
 -9.1060000e-001
 -1.0132000e+000
 -1.0986000e+000
 -1.1084000e+000
 -1.0303000e+000
 -8.8380000e-001
 -7.1530000e-001
 -5.9570000e-001
 -5.6880000e-001
 -5.9810000e-001
 -6.5920000e-001
 -7.1530000e-001
 -7.4460000e-001
 -7.5440000e-001
 -7.5200000e-001
 -7.3730000e-001
 -7.3240000e-001
 -7.3730000e-001
 -7.5930000e-001
 -7.8610000e-001
 -8.0570000e-001
 -8.1540000e-001
 -7.9590000e-001
 -7.7640000e-001
 -7.4710000e-001
 -7.1290000e-001
 -6.8850000e-001
 -6.8850000e-001
 -6.8850000e-001
 -6.8360000e-001
 -6.7870000e-001
 -6.6890000e-001
 -6.5190000e-001
 -6.3960000e-001
 -6.2010000e-001
 -6.0790000e-001
 -5.9570000e-001
 -5.8590000e-001
 -5.7130000e-001
 -5.6400000e-001
 -5.4930000e-001
 -5.4930000e-001
 -5.4200000e-001
 -5.3220000e-001
 -5.1760000e-001
 -5.0050000e-001
 -4.8580000e-001
 -4.7610000e-001
 -4.6390000e-001
 -4.4430000e-001
 -4.2480000e-001
 -4.0040000e-001
 -3.4670000e-001
 -2.9300000e-001
 -2.3190000e-001
 -1.4890000e-001
 -1.7100000e-002
  2.0020000e-001
  4.2720000e-001
  5.9810000e-001
  6.8850000e-001
  6.4450000e-001
  4.9800000e-001
  3.0520000e-001
  9.0300000e-002
 -1.6110000e-001
 -3.0520000e-001
 -4.0530000e-001
 -4.3950000e-001
 -4.5900000e-001
 -5.0050000e-001
 -5.3220000e-001
 -5.5660000e-001
 -5.9570000e-001
 -6.4940000e-001
 -6.8850000e-001
 -7.2020000e-001
 -7.2510000e-001
 -7.3490000e-001
 -7.1290000e-001
 -7.2510000e-001
 -7.3000000e-001
 -1.5870000e-001
  1.0962000e+000
  2.8174000e+000
  4.8633000e+000
  4.9976000e+000
  4.4482000e+000
  2.3389000e+000
  4.3900000e-002
 -1.4038000e+000
 -1.3916000e+000
 -8.0810000e-001
 -4.2480000e-001
 -3.1740000e-001
 -2.5630000e-001
 -2.0260000e-001
 -1.7090000e-001
 -1.5380000e-001
 -1.4650000e-001
 -1.0990000e-001
 -9.5200000e-002
 -8.0600000e-002
 -2.6900000e-002
 -7.3000000e-003
  3.1700000e-002
  6.5900000e-002
  6.8400000e-002
  8.5400000e-002
  7.8100000e-002
  8.0600000e-002
  7.8100000e-002
  5.1300000e-002
  4.3900000e-002
  0.0000000e+000
 -6.1000000e-002
 -1.0990000e-001
 -2.0020000e-001
 -2.5880000e-001
 -3.7350000e-001
 -4.7850000e-001
 -5.8840000e-001
 -6.7870000e-001
 -6.8360000e-001
 -5.8110000e-001
 -4.3950000e-001
 -2.8560000e-001
 -1.7330000e-001
 -1.5870000e-001
 -1.9780000e-001
 -2.3930000e-001
 -3.0270000e-001
 -3.3200000e-001
 -3.6380000e-001
 -3.7840000e-001
 -3.6130000e-001
 -3.6870000e-001
 -3.5640000e-001
 -3.5890000e-001
 -3.7350000e-001
 -3.6870000e-001
 -3.7600000e-001
 -3.7600000e-001
 -3.6870000e-001
 -3.7110000e-001
 -3.5890000e-001
 -3.2960000e-001
 -3.2710000e-001
 -3.2470000e-001
 -3.1980000e-001
 -3.3940000e-001
 -3.4420000e-001
 -3.2470000e-001
 -3.2960000e-001
 -3.0520000e-001
 -2.9300000e-001
 -2.9540000e-001
 -2.9790000e-001
 -3.0030000e-001
 -3.1740000e-001
 -3.1250000e-001
 -3.0270000e-001
 -3.0270000e-001
 -2.8560000e-001
 -2.7590000e-001
 -2.9540000e-001
 -2.9300000e-001
 -3.0760000e-001
 -3.1740000e-001
 -3.1490000e-001
 -3.1010000e-001
 -3.1490000e-001
 -3.1490000e-001
 -3.2230000e-001
 -3.3200000e-001
 -3.2230000e-001
 -3.4420000e-001
 -3.5400000e-001
 -3.4910000e-001
 -3.5400000e-001
 -3.2710000e-001
 -3.3200000e-001
 -3.4670000e-001
 -3.4670000e-001
 -3.6380000e-001
 -3.4670000e-001
 -3.3200000e-001
 -3.2960000e-001
 -3.0520000e-001
 -2.8560000e-001
 -2.7830000e-001
 -2.4900000e-001
 -2.3930000e-001
 -2.5150000e-001
 -2.4170000e-001
 -2.4900000e-001
 -2.3680000e-001
 -2.0510000e-001
 -2.1240000e-001
 -2.1000000e-001
 -2.0260000e-001
 -2.2460000e-001
 -2.0510000e-001
 -2.1000000e-001
 -1.9780000e-001
 -1.5870000e-001
 -1.1470000e-001
 -4.6400000e-002
  9.8000000e-003
  8.0600000e-002
  1.6850000e-001
  3.3450000e-001
  5.2490000e-001
  6.3720000e-001
  7.5200000e-001
  6.8360000e-001
  5.5180000e-001
  3.6130000e-001
  1.0250000e-001
 -1.6360000e-001
 -3.7110000e-001
 -5.0050000e-001
 -5.4690000e-001
 -5.7130000e-001
 -6.0060000e-001
 -6.2010000e-001
 -6.4450000e-001
 -6.6410000e-001
 -6.6160000e-001
 -6.6650000e-001
 -6.4210000e-001
 -6.5430000e-001
 -6.5430000e-001
 -6.3230000e-001
 -5.8590000e-001
 -5.3710000e-001
 -5.0780000e-001
 -5.6640000e-001
 -3.8570000e-001
  5.7620000e-001
  1.9360000e+000
  3.9136000e+000
  4.9976000e+000
  4.9976000e+000
  3.3887000e+000
  1.2061000e+000
 -8.4470000e-001
 -1.4697000e+000
 -9.7900000e-001
 -4.6630000e-001
 -2.3440000e-001
 -1.4160000e-001
 -7.8100000e-002
 -3.9100000e-002
 -2.9300000e-002
 -2.6900000e-002
 -3.6600000e-002
 -3.1700000e-002
 -9.8000000e-003
  0.0000000e+000
  3.6600000e-002
  5.3700000e-002
  5.8600000e-002
  8.0600000e-002
  9.5200000e-002
  9.7700000e-002
  9.2800000e-002
  8.0600000e-002
  8.3000000e-002
  5.3700000e-002
  5.8600000e-002
  2.4400000e-002
 -9.8000000e-003
 -6.1000000e-002
 -1.4400000e-001
 -2.2220000e-001
 -3.4180000e-001
 -4.4190000e-001
 -5.5420000e-001
 -6.6160000e-001
 -6.9340000e-001
 -6.7380000e-001
 -5.8350000e-001
 -4.0280000e-001
 -2.3680000e-001
 -1.3180000e-001
 -8.7900000e-002
 -1.1230000e-001
 -1.7330000e-001
 -2.0750000e-001
 -2.6120000e-001
 -2.6370000e-001
 -2.8080000e-001
 -2.8810000e-001
 -2.8080000e-001
 -3.0520000e-001
 -3.0520000e-001
 -3.1980000e-001
 -3.2960000e-001
 -3.1490000e-001
 -3.1740000e-001
 -2.9790000e-001
 -2.9540000e-001
 -2.8810000e-001
 -2.7830000e-001
 -2.9540000e-001
 -3.0030000e-001
 -3.0760000e-001
 -3.3450000e-001
 -3.3200000e-001
 -3.4180000e-001
 -3.3690000e-001
 -3.2470000e-001
 -3.3200000e-001
 -3.1980000e-001
 -3.4420000e-001
 -3.5400000e-001
 -3.5400000e-001
 -3.5890000e-001
 -3.4420000e-001
 -3.3450000e-001
 -3.3450000e-001
 -3.3690000e-001
 -3.5640000e-001
 -3.6620000e-001
 -3.5890000e-001
 -3.6620000e-001
 -3.4910000e-001
 -3.4910000e-001
 -3.6620000e-001
 -3.7110000e-001
 -3.8570000e-001
 -3.9060000e-001
 -3.7840000e-001
 -3.7110000e-001
 -3.7840000e-001
 -3.6380000e-001
 -3.7600000e-001
 -3.7600000e-001
 -3.7350000e-001
 -3.7840000e-001
 -3.6130000e-001
 -3.6380000e-001
 -3.6380000e-001
 -3.6620000e-001
 -3.7840000e-001
 -4.0280000e-001
 -3.9550000e-001
 -4.0530000e-001
 -4.0530000e-001
 -3.9790000e-001
 -3.7350000e-001
 -3.4670000e-001
 -2.7100000e-001
 -1.9780000e-001
 -1.1470000e-001
  7.3000000e-003
  1.7330000e-001
  3.3940000e-001
  4.5410000e-001
  5.3710000e-001
  4.9070000e-001
  3.6620000e-001
  1.7820000e-001
 -8.0600000e-002
 -3.3200000e-001
 -5.5180000e-001
 -6.8600000e-001
 -7.3970000e-001
 -7.7150000e-001
 -8.0080000e-001
 -8.3010000e-001
 -8.6910000e-001
 -8.8870000e-001
 -8.9600000e-001
 -8.9110000e-001
 -8.8380000e-001
 -8.7890000e-001
 -8.6670000e-001
 -8.5690000e-001
 -8.3500000e-001
 -8.0080000e-001
 -8.2760000e-001
 -7.7640000e-001
  1.7100000e-002
  1.3062000e+000
  3.1934000e+000
  4.9976000e+000
  4.9976000e+000
  3.6694000e+000
  1.5088000e+000
 -7.0560000e-001
 -1.7236000e+000
 -1.4136000e+000
 -8.1540000e-001
 -5.2730000e-001
 -4.4430000e-001
 -4.0040000e-001
 -3.6620000e-001
 -3.3450000e-001
 -3.3200000e-001
 -3.1980000e-001
 -3.1980000e-001
 -3.0270000e-001
 -2.9540000e-001
 -2.9540000e-001
 -2.9050000e-001
 -2.6610000e-001
 -2.4410000e-001
 -2.3680000e-001
 -2.1730000e-001
 -2.2460000e-001
 -2.4660000e-001
 -2.4170000e-001
 -2.6610000e-001
 -2.8810000e-001
 -3.0270000e-001
 -3.4670000e-001
 -3.9550000e-001
 -4.5170000e-001
 -5.6400000e-001
 -6.5920000e-001
 -7.7390000e-001
 -9.0330000e-001
 -1.0083000e+000
 -1.0645000e+000
 -1.0352000e+000
 -9.2770000e-001
 -7.6420000e-001
 -6.0300000e-001
 -5.0540000e-001
 -5.0780000e-001
 -5.4200000e-001
 -5.9570000e-001
 -6.5190000e-001
 -6.8600000e-001
 -7.1040000e-001
 -7.2750000e-001
 -7.2510000e-001
 -7.2510000e-001
 -7.2510000e-001
 -7.3000000e-001
 -7.2020000e-001
 -7.3240000e-001
 -7.2020000e-001
 -7.2270000e-001
 -7.1780000e-001
 -7.1040000e-001
 -6.9820000e-001
 -6.8120000e-001
 -6.5920000e-001
 -6.5430000e-001
 -6.5190000e-001
 -6.6160000e-001
 -6.6410000e-001
 -6.6650000e-001
 -6.5920000e-001
 -6.4210000e-001
 -6.2500000e-001
 -6.0550000e-001
 -5.9080000e-001
 -5.8110000e-001
 -5.7620000e-001
 -5.7370000e-001
 -5.6880000e-001
 -5.5660000e-001
 -5.4200000e-001
 -5.2490000e-001
 -5.1030000e-001
 -4.8100000e-001
 -4.1020000e-001
 -3.2960000e-001
 -2.4170000e-001
 -1.7330000e-001
  9.8000000e-003
  2.6370000e-001
  4.7360000e-001
  6.5430000e-001
  6.8600000e-001
  5.9330000e-001
  4.3950000e-001
  2.0750000e-001
 -3.9100000e-002
 -2.7830000e-001
 -4.1990000e-001
 -4.9560000e-001
 -5.1760000e-001
 -5.1270000e-001
 -5.3710000e-001
 -5.7130000e-001
 -5.9080000e-001
 -6.0790000e-001
 -6.2260000e-001
 -6.3960000e-001
 -6.3960000e-001
 -6.4210000e-001
 -6.3960000e-001
 -6.7630000e-001
 -6.9340000e-001
 -7.5700000e-002
  1.1719000e+000
  2.9053000e+000
  4.9390000e+000
  4.9976000e+000
  4.4263000e+000
  2.2974000e+000
 -7.3000000e-003
 -1.4404000e+000
 -1.3916000e+000
 -7.8610000e-001
 -4.0530000e-001
 -2.9790000e-001
 -2.4410000e-001
 -1.9780000e-001
 -1.5630000e-001
 -1.3920000e-001
 -1.1230000e-001
 -9.5200000e-002
 -9.0300000e-002
 -6.1000000e-002
 -5.6200000e-002
 -3.1700000e-002
 -9.8000000e-003
 -1.7100000e-002
 -2.4000000e-003
  1.2200000e-002
  2.6900000e-002
  5.3700000e-002
  6.1000000e-002
  5.8600000e-002
  3.4200000e-002
 -2.4000000e-003
 -3.1700000e-002
 -9.0300000e-002
 -1.4650000e-001
 -2.3930000e-001
 -3.5400000e-001
 -4.6630000e-001
 -5.9330000e-001
 -6.5190000e-001
 -6.4940000e-001
 -5.6400000e-001
 -4.1750000e-001
 -2.7100000e-001
 -1.9290000e-001
 -1.9040000e-001
 -2.2950000e-001
 -2.9300000e-001
 -3.2470000e-001
 -3.6870000e-001
 -3.7350000e-001
 -3.9060000e-001
 -4.1020000e-001
 -4.0530000e-001
 -4.0280000e-001
 -4.1500000e-001
 -4.2480000e-001
 -4.3210000e-001
 -4.5650000e-001
 -4.4190000e-001
 -4.3210000e-001
 -4.2720000e-001
 -4.1750000e-001
 -4.0530000e-001
 -4.0770000e-001
 -4.0770000e-001
 -4.0280000e-001
 -4.1500000e-001
 -4.2240000e-001
 -4.0280000e-001
 -4.0530000e-001
 -4.0280000e-001
 -4.0040000e-001
 -3.8330000e-001
 -3.9550000e-001
 -3.8330000e-001
 -3.7600000e-001
 -3.9310000e-001
 -3.9310000e-001
 -3.8330000e-001
 -3.9060000e-001
 -3.9790000e-001
 -3.8820000e-001
 -3.7840000e-001
 -3.9550000e-001
 -3.8570000e-001
 -3.9060000e-001
 -3.9790000e-001
 -4.0280000e-001
 -3.8820000e-001
 -3.8820000e-001
 -3.8820000e-001
 -3.7350000e-001
 -3.7350000e-001
 -3.9310000e-001
 -4.0040000e-001
 -3.8570000e-001
 -3.8820000e-001
 -3.8330000e-001
 -3.6870000e-001
 -3.7350000e-001
 -3.9550000e-001
 -3.8820000e-001
 -3.9310000e-001
 -3.9550000e-001
 -3.7840000e-001
 -3.7840000e-001
 -3.8570000e-001
 -3.8820000e-001
 -3.7350000e-001
 -3.7600000e-001
 -3.5640000e-001
 -2.9540000e-001
 -2.4660000e-001
 -1.8070000e-001
 -9.5200000e-002
 -1.9500000e-002
  1.6600000e-001
  3.6620000e-001
  5.1030000e-001
  6.3480000e-001
  5.7620000e-001
  4.8340000e-001
  3.0030000e-001
  7.8100000e-002
 -1.6850000e-001
 -3.9310000e-001
 -5.2490000e-001
 -6.0300000e-001
 -6.1280000e-001
 -6.1520000e-001
 -6.2500000e-001
 -6.4940000e-001
 -6.8600000e-001
 -7.0310000e-001
 -7.2510000e-001
 -7.3490000e-001
 -7.3730000e-001
 -7.3970000e-001
 -7.2020000e-001
 -7.0800000e-001
 -6.8850000e-001
 -7.5200000e-001
 -3.9550000e-001
  7.0800000e-001
  2.2412000e+000
  4.2749000e+000
  4.9976000e+000
  4.6899000e+000
  2.6831000e+000
  4.4920000e-001
 -1.2988000e+000
 -1.5283000e+000
 -9.4480000e-001
 -4.9800000e-001
 -3.4420000e-001
 -2.8320000e-001
 -2.3190000e-001
 -2.0260000e-001
 -1.9290000e-001
 -1.7330000e-001
 -1.5870000e-001
 -1.5630000e-001
 -1.2210000e-001
 -1.0990000e-001
 -1.0500000e-001
 -9.5200000e-002
 -1.0740000e-001
 -1.1470000e-001
 -9.7700000e-002
 -1.0500000e-001
 -1.0740000e-001
 -1.0990000e-001
 -1.3670000e-001
 -1.4400000e-001
 -1.6600000e-001
 -1.9780000e-001
 -2.3680000e-001
 -3.0270000e-001
 -3.6870000e-001
 -4.5650000e-001
 -5.7860000e-001
 -6.8120000e-001
 -7.9590000e-001
 -8.8130000e-001
 -8.9600000e-001
 -8.3500000e-001
 -7.0070000e-001
 -5.3710000e-001
 -4.0280000e-001
 -3.1980000e-001
 -3.1490000e-001
 -3.6870000e-001
 -4.2240000e-001
 -4.4680000e-001
 -4.6630000e-001
 -4.6390000e-001
 -4.5410000e-001
 -4.7120000e-001
 -4.8580000e-001
 -4.9070000e-001
 -5.0050000e-001
 -5.1510000e-001
 -5.1030000e-001
 -4.9320000e-001
 -5.0540000e-001
 -5.1270000e-001
 -4.9800000e-001
 -4.9560000e-001
 -4.9560000e-001
 -5.0050000e-001
 -4.9800000e-001
 -5.1030000e-001
 -5.2490000e-001
 -5.1760000e-001
 -5.1510000e-001
 -5.1760000e-001
 -5.3220000e-001
 -5.3470000e-001
 -5.2730000e-001
 -5.2980000e-001
 -5.4200000e-001
 -5.4690000e-001
 -5.4440000e-001
 -5.3960000e-001
 -5.5180000e-001
 -5.5660000e-001
 -5.6640000e-001
 -5.6880000e-001
 -5.6640000e-001
 -5.6880000e-001
 -5.6400000e-001
 -5.6640000e-001
 -5.8350000e-001
 -5.8590000e-001
 -5.5420000e-001
 -4.8580000e-001
 -4.1990000e-001
 -3.5640000e-001
 -1.9290000e-001
  3.9100000e-002
  2.3190000e-001
  3.8330000e-001
  4.1990000e-001
  3.0520000e-001
  1.4650000e-001
 -8.7900000e-002
 -3.6130000e-001
 -6.1040000e-001
 -7.8860000e-001
 -8.7400000e-001
 -8.8870000e-001
 -9.1800000e-001
 -9.4970000e-001
 -9.7660000e-001
 -1.0107000e+000
 -1.0278000e+000
 -1.0571000e+000
 -1.0840000e+000
 -1.1084000e+000
 -1.1084000e+000
 -1.0986000e+000
 -1.1279000e+000
 -1.1475000e+000
 -5.2730000e-001
  7.2750000e-001
  2.5122000e+000
  4.5288000e+000
  4.9976000e+000
  3.6743000e+000
  1.5210000e+000
 -7.5680000e-001
 -2.0435000e+000
 -1.8774000e+000
 -1.2720000e+000
 -9.1310000e-001
 -7.8130000e-001
 -7.2750000e-001
 -6.9820000e-001
 -6.9090000e-001
 -6.9820000e-001
 -7.0310000e-001
 -6.8360000e-001
 -6.4450000e-001
 -6.0550000e-001
 -5.7860000e-001
 -5.5910000e-001
 -5.4440000e-001
 -5.2730000e-001
 -5.2490000e-001
 -5.0540000e-001
 -5.1760000e-001
 -5.1030000e-001
 -5.0290000e-001
 -5.2250000e-001
 -5.3960000e-001
 -5.6880000e-001
 -6.0060000e-001
 -6.3720000e-001
 -6.8360000e-001
 -7.6900000e-001
 -8.6910000e-001
 -9.9120000e-001
 -1.1157000e+000
 -1.2109000e+000
 -1.2305000e+000
 -1.1523000e+000
 -1.0156000e+000
 -8.7160000e-001
 -7.7640000e-001
 -7.5200000e-001
 -8.1540000e-001
 -8.7160000e-001
 -9.2530000e-001
 -9.5460000e-001
 -9.5460000e-001
 -9.6920000e-001
 -9.6190000e-001
 -9.6680000e-001
 -9.8140000e-001
 -9.8880000e-001
 -1.0010000e+000
 -9.8630000e-001
 -9.7660000e-001
 -9.5700000e-001
 -9.3990000e-001
 -9.4240000e-001
 -9.3990000e-001
 -9.2530000e-001
 -9.0090000e-001
 -8.7400000e-001
 -8.5690000e-001
 -8.4720000e-001
 -8.4720000e-001
 -8.2280000e-001
 -8.2030000e-001
 -8.0080000e-001
 -7.7880000e-001
 -7.6170000e-001
 -7.3490000e-001
 -6.8850000e-001
 -6.2990000e-001
 -5.4690000e-001
 -4.5650000e-001
 -3.5400000e-001
 -1.6360000e-001
  8.7900000e-002
  3.1490000e-001
  4.9070000e-001
  5.6880000e-001
  5.1760000e-001
  3.9790000e-001
  1.9530000e-001
 -8.5400000e-002
 -3.2470000e-001
 -5.2000000e-001
 -5.9570000e-001
 -5.9570000e-001
 -5.9570000e-001
 -6.2500000e-001
 -6.3720000e-001
 -6.5920000e-001
 -6.7380000e-001
 -6.8850000e-001
 -6.9580000e-001
 -7.0800000e-001
 -6.9820000e-001
 -7.0800000e-001
 -7.5200000e-001
 -6.5190000e-001
  2.5150000e-001
  1.6260000e+000
  3.5425000e+000
  4.9976000e+000
  4.9976000e+000
  3.5693000e+000
  1.4160000e+000
 -7.5200000e-001
 -1.6309000e+000
 -1.2598000e+000
 -6.9580000e-001
 -4.3210000e-001
 -3.6870000e-001
 -3.2960000e-001
 -3.0270000e-001
 -2.8080000e-001
 -2.7340000e-001
 -2.4660000e-001
 -2.3190000e-001
 -2.1730000e-001
 -2.0020000e-001
 -1.6360000e-001
 -1.5140000e-001
 -1.2940000e-001
 -1.0740000e-001
 -1.1720000e-001
 -1.0990000e-001
 -1.0250000e-001
 -1.1960000e-001
 -1.1230000e-001
 -1.0010000e-001
 -1.4160000e-001
 -1.7090000e-001
 -2.2710000e-001
 -2.9790000e-001
 -3.7110000e-001
 -4.9560000e-001
 -6.0060000e-001
 -7.0800000e-001
 -8.1050000e-001
 -8.2520000e-001
 -7.5200000e-001
 -6.1040000e-001
 -4.4920000e-001
 -3.4180000e-001
 -2.8320000e-001
 -3.1980000e-001
 -3.7600000e-001
 -4.2720000e-001
 -4.8580000e-001
 -5.2980000e-001
 -5.5420000e-001
 -5.7370000e-001
 -5.8110000e-001
 -5.9810000e-001
 -6.0550000e-001
 -6.1280000e-001
 -6.0790000e-001
 -6.1520000e-001
 -6.2740000e-001
 -6.1520000e-001
 -6.0550000e-001
 -5.7370000e-001
 -5.4930000e-001
 -5.2490000e-001
 -5.1270000e-001
 -5.0290000e-001
 -5.0050000e-001
 -5.0290000e-001
 -5.1030000e-001
 -4.8830000e-001
 -4.7610000e-001
 -4.7120000e-001
 -4.5650000e-001
 -4.6140000e-001
 -4.5650000e-001
 -4.3460000e-001
 -4.1260000e-001
 -4.2720000e-001
 -4.6630000e-001
 -4.7850000e-001
 -4.8340000e-001
 -5.0290000e-001
 -4.9800000e-001
 -4.9070000e-001
 -5.1030000e-001
 -5.3470000e-001
 -5.5420000e-001
 -5.4930000e-001
 -5.3710000e-001
 -4.9560000e-001
 -4.3210000e-001
 -3.5400000e-001
 -2.7100000e-001
 -1.4400000e-001
  9.5200000e-002
  3.3200000e-001
  4.7120000e-001
  5.4930000e-001
  4.7360000e-001
  3.2960000e-001
  1.8550000e-001
 -3.9100000e-002
 -2.7830000e-001
 -4.7120000e-001
 -5.8840000e-001
 -6.2990000e-001
 -6.6160000e-001
 -6.7140000e-001
 -6.8850000e-001
 -6.8360000e-001
 -7.0310000e-001
 -7.2510000e-001
 -7.4950000e-001
 -7.7880000e-001
 -7.7880000e-001
 -7.6420000e-001
 -7.4950000e-001
 -7.3730000e-001
 -8.2030000e-001
 -5.4930000e-001
  4.7610000e-001
  1.8945000e+000
  3.8867000e+000
  4.9976000e+000
  4.6411000e+000
  2.6807000e+000
  4.6140000e-001
 -1.3696000e+000
 -1.7383000e+000
 -1.2036000e+000
 -7.3000000e-001
 -5.7370000e-001
 -5.1760000e-001
 -4.7610000e-001
 -4.4190000e-001
 -4.0770000e-001
 -3.9060000e-001
 -3.8820000e-001
 -3.7350000e-001
 -3.5890000e-001
 -3.5400000e-001
 -3.4910000e-001
 -3.4180000e-001
 -3.2230000e-001
 -3.2710000e-001
 -3.2960000e-001
 -3.2230000e-001
 -3.0520000e-001
 -3.1010000e-001
 -3.0760000e-001
 -3.1010000e-001
 -3.5160000e-001
 -3.9550000e-001
 -4.4190000e-001
 -4.9800000e-001
 -5.6640000e-001
 -6.4940000e-001
 -7.6900000e-001
 -8.8620000e-001
 -9.9610000e-001
 -1.0303000e+000
 -9.9120000e-001
 -8.6670000e-001
 -7.1780000e-001
 -5.7130000e-001
 -4.9070000e-001
 -4.8830000e-001
 -5.1760000e-001
 -5.6640000e-001
 -6.1280000e-001
 -6.5190000e-001
 -6.5670000e-001
 -6.7140000e-001
 -6.7630000e-001
 -7.0070000e-001
 -7.1780000e-001
 -7.2020000e-001
 -7.2510000e-001
 -7.1040000e-001
 -7.0070000e-001
 -6.9580000e-001
 -7.0800000e-001
 -7.1040000e-001
 -7.0560000e-001
 -7.2270000e-001
 -7.3970000e-001
 -7.5440000e-001
 -7.6660000e-001
 -7.6900000e-001
 -7.5930000e-001
 -7.4220000e-001
 -7.3490000e-001
 -7.3490000e-001
 -7.3490000e-001
 -7.3970000e-001
 -7.4710000e-001
 -7.4460000e-001
 -7.4950000e-001
 -7.4950000e-001
 -7.4950000e-001
 -7.4220000e-001
 -7.3970000e-001
 -7.5200000e-001
 -7.4460000e-001
 -7.0070000e-001
 -6.6160000e-001
 -5.6400000e-001
 -4.7120000e-001
 -3.5400000e-001
 -1.3180000e-001
  9.0300000e-002
  2.5150000e-001
  4.0770000e-001
  3.5400000e-001
  2.3930000e-001
  2.2000000e-002
 -2.5390000e-001
 -5.3710000e-001
 -7.4950000e-001
 -8.7160000e-001
 -8.8870000e-001
 -8.7890000e-001
 -8.9110000e-001
 -9.2770000e-001
 -9.6190000e-001
 -9.8140000e-001
 -9.9610000e-001
 -9.9370000e-001
 -9.9370000e-001
 -1.0083000e+000
 -1.0181000e+000
 -1.0669000e+000
 -1.0791000e+000
 -4.2480000e-001
  8.4230000e-001
  2.6123000e+000
  4.5508000e+000
  4.9976000e+000
  3.4668000e+000
  1.3672000e+000
 -8.4960000e-001
 -1.9824000e+000
 -1.7456000e+000
 -1.1401000e+000
 -7.9590000e-001
 -6.9340000e-001
 -6.2990000e-001
 -5.8840000e-001
 -5.5420000e-001
 -5.4440000e-001
 -5.2490000e-001
 -5.2000000e-001
 -5.1760000e-001
 -4.8100000e-001
 -4.7610000e-001
 -4.7850000e-001
 -4.6880000e-001
 -5.0050000e-001
 -4.5650000e-001
 -4.6390000e-001
 -4.2720000e-001
 -4.1750000e-001
 -4.0770000e-001
 -4.0280000e-001
 -4.0280000e-001
 -4.2970000e-001
 -4.7360000e-001
 -5.2490000e-001
 -5.8110000e-001
 -6.8120000e-001
 -7.8370000e-001
 -9.2040000e-001
 -1.0278000e+000
 -1.0669000e+000
 -1.0278000e+000
 -9.0820000e-001
 -7.6900000e-001
 -6.4450000e-001
 -6.0060000e-001
 -6.1280000e-001
 -6.8120000e-001
 -7.3730000e-001
 -7.6420000e-001
 -7.5930000e-001
 -7.2750000e-001
 -7.0070000e-001
 -7.1530000e-001
 -7.2270000e-001
 -7.0310000e-001
 -7.1530000e-001
 -7.0800000e-001
 -7.0560000e-001
 -7.0560000e-001
 -6.7870000e-001
 -6.2260000e-001
 -5.9570000e-001
 -5.8590000e-001
 -5.7620000e-001
 -5.7130000e-001
 -5.4930000e-001
 -5.1510000e-001
 -4.7360000e-001
 -4.5650000e-001
 -4.6630000e-001
 -4.7610000e-001
 -4.9070000e-001
 -4.9560000e-001
 -4.5900000e-001
 -3.8820000e-001
 -2.9050000e-001
 -1.8070000e-001
 -5.1300000e-002
  6.3500000e-002
  3.1010000e-001
  5.5910000e-001
  7.2020000e-001
  8.6180000e-001
  8.3740000e-001
  7.3240000e-001
  5.6880000e-001
  3.3450000e-001
  1.0250000e-001
 -7.3200000e-002
 -1.7330000e-001
 -2.1480000e-001
 -2.2710000e-001
 -2.5630000e-001
 -2.9540000e-001
 -2.9050000e-001
 -2.7590000e-001
 -2.8080000e-001
 -3.1250000e-001
 -3.6870000e-001
 -4.2720000e-001
 -4.0040000e-001
 -4.0280000e-001
 -1.4400000e-001
  8.8870000e-001
  2.2778000e+000
  4.1602000e+000
  4.9976000e+000
  4.9976000e+000
  3.7500000e+000
  1.6064000e+000
 -3.9790000e-001
 -1.1426000e+000
 -7.3240000e-001
 -1.9780000e-001
  2.4400000e-002
  8.0600000e-002
  1.1960000e-001
  1.4890000e-001
  1.8070000e-001
  1.7580000e-001
  1.9290000e-001
  2.0260000e-001
  2.2950000e-001
  2.7590000e-001
  2.8320000e-001
  3.2230000e-001
  3.1980000e-001
  3.3200000e-001
  3.2960000e-001
  3.5640000e-001
  3.5400000e-001
  3.7600000e-001
  3.7600000e-001
  3.6620000e-001
  3.4180000e-001
  2.8560000e-001
  2.3680000e-001
  1.7090000e-001
  7.0800000e-002
 -2.9300000e-002
 -1.6360000e-001
 -2.7590000e-001
 -3.7350000e-001
 -3.7110000e-001
 -2.9050000e-001
 -1.3430000e-001
  3.4200000e-002
  1.3430000e-001
  1.5870000e-001
  1.1470000e-001
  4.8800000e-002
 -2.4000000e-003
 -5.3700000e-002
 -5.3700000e-002
 -8.5400000e-002
 -8.0600000e-002
 -9.5200000e-002
 -1.0010000e-001
 -1.0740000e-001
 -1.1230000e-001
 -9.7700000e-002
 -8.5400000e-002
 -4.8800000e-002
 -4.1500000e-002
 -4.1500000e-002
 -3.4200000e-002
 -5.1300000e-002
 -4.3900000e-002
 -7.8100000e-002
 -9.0300000e-002
 -1.1960000e-001
 -9.7700000e-002
 -8.7900000e-002
 -6.8400000e-002
 -4.1500000e-002
 -6.3500000e-002
 -5.3700000e-002
 -6.1000000e-002
 -5.6200000e-002
 -4.3900000e-002
 -5.1300000e-002
 -5.3700000e-002
 -4.3900000e-002
 -1.9500000e-002
 -1.9500000e-002
  3.1700000e-002
  4.3900000e-002
  9.0300000e-002
  1.4160000e-001
  2.2460000e-001
  3.5640000e-001
  5.8590000e-001
  8.2520000e-001
  9.7410000e-001
  1.0620000e+000
  9.9120000e-001
  8.5690000e-001
  6.5920000e-001
  4.0770000e-001
  1.6850000e-001
 -9.8000000e-003
 -1.2210000e-001
 -1.4160000e-001
 -1.5140000e-001
 -1.5380000e-001
 -1.6110000e-001
 -1.7090000e-001
 -1.7330000e-001
 -2.0750000e-001
 -2.1240000e-001
 -2.2460000e-001
 -2.5150000e-001
 -2.3930000e-001
 -2.6370000e-001
 -3.0760000e-001
 -2.6120000e-001
  4.9070000e-001
  1.7236000e+000
  3.4717000e+000
  4.9976000e+000
  4.9976000e+000
  3.7354000e+000
  1.7212000e+000
 -3.5160000e-001
 -1.2476000e+000
 -9.1060000e-001
 -3.4670000e-001
 -7.0800000e-002
 -1.7100000e-002
  3.1700000e-002
  3.6600000e-002
  6.5900000e-002
  1.0740000e-001
  1.3430000e-001
  1.9040000e-001
  2.0510000e-001
  1.9530000e-001
  2.1000000e-001
  1.8800000e-001
  1.8800000e-001
  2.1240000e-001
  2.0260000e-001
  2.2950000e-001
  2.4170000e-001
  2.5390000e-001
  2.6370000e-001
  2.5390000e-001
  2.1000000e-001
  1.5380000e-001
  1.0010000e-001
  3.1700000e-002
 -3.1700000e-002
 -1.0010000e-001
 -2.1480000e-001
 -3.0760000e-001
 -4.1260000e-001
 -4.9800000e-001
 -4.7850000e-001
 -4.0040000e-001
 -2.5150000e-001
 -8.3000000e-002
  1.9500000e-002
  4.8800000e-002
  4.9000000e-003
 -1.7100000e-002
 -6.8400000e-002
 -6.5900000e-002
 -8.3000000e-002
 -1.0010000e-001
 -1.0500000e-001
 -1.4650000e-001
 -1.2940000e-001
 -1.2700000e-001
 -1.1230000e-001
 -1.1470000e-001
 -1.0010000e-001
 -1.0010000e-001
 -9.2800000e-002
 -6.1000000e-002
 -6.5900000e-002
 -4.8800000e-002
 -5.8600000e-002
 -4.3900000e-002
 -4.6400000e-002
 -4.3900000e-002
 -2.2000000e-002
  7.3000000e-003
  4.3900000e-002
  7.5700000e-002
  9.0300000e-002
  9.2800000e-002
  8.5400000e-002
  9.5200000e-002
  7.8100000e-002
  6.5900000e-002
  7.8100000e-002
  8.0600000e-002
  9.7700000e-002
  8.5400000e-002
  9.5200000e-002
  1.3180000e-001
  1.9040000e-001
  2.8080000e-001
  3.8570000e-001
  5.2980000e-001
  7.6660000e-001
  9.7170000e-001
  1.1157000e+000
  1.1719000e+000
  1.0742000e+000
  9.1060000e-001
  7.0070000e-001
  4.6140000e-001
  2.6120000e-001
  1.2450000e-001
  4.8800000e-002
  1.4600000e-002
 -4.9000000e-003
 -2.4400000e-002
 -2.9300000e-002
 -1.4600000e-002
 -2.4400000e-002
 -3.4200000e-002
 -5.1300000e-002
 -7.0800000e-002
 -5.6200000e-002
 -7.8100000e-002
 -9.5200000e-002
 -8.0600000e-002
  6.1280000e-001
  1.8530000e+000
  3.5449000e+000
  4.9976000e+000
  4.9976000e+000
  4.3140000e+000
  2.3071000e+000
  1.6600000e-001
 -9.2530000e-001
 -7.3240000e-001
 -1.6360000e-001
  1.7580000e-001
  2.6610000e-001
  3.1010000e-001
  3.4910000e-001
  3.5400000e-001
  3.6620000e-001
  4.0280000e-001
  4.2480000e-001
  4.6140000e-001
  4.9800000e-001
  5.1510000e-001
  5.3220000e-001
  5.4440000e-001
  5.6400000e-001
  5.9330000e-001
  5.8350000e-001
  6.2260000e-001
  6.2500000e-001
  6.1520000e-001
  6.1040000e-001
  6.0060000e-001
  5.9080000e-001
  5.6400000e-001
  5.2730000e-001
  4.3460000e-001
  3.3690000e-001
  2.1970000e-001
  1.0010000e-001
  9.8000000e-003
 -6.3500000e-002
 -2.9300000e-002
  1.0250000e-001
  2.2950000e-001
  3.8570000e-001
  4.7360000e-001
  4.7610000e-001
  4.3210000e-001
  4.0280000e-001
  3.5640000e-001
  3.2710000e-001
  3.2960000e-001
  3.4420000e-001
  3.2960000e-001
  3.6620000e-001
  3.4180000e-001
  3.3200000e-001
  3.1250000e-001
  3.1980000e-001
  3.2470000e-001
  3.3940000e-001
  3.6620000e-001
  3.6380000e-001
  3.9310000e-001
  4.0280000e-001
  4.4920000e-001
  4.7610000e-001
  4.4920000e-001
  4.1990000e-001
  3.7350000e-001
  3.2470000e-001
  3.7110000e-001
  4.1500000e-001
  4.5410000e-001
  4.7360000e-001
  4.9070000e-001
  4.7610000e-001
  3.9310000e-001
  3.5160000e-001
  4.1260000e-001
  5.2250000e-001
  7.3000000e-001
  9.1800000e-001
  1.1499000e+000
  1.3452000e+000
  1.4404000e+000
  1.4966000e+000
  1.3721000e+000
  1.2915000e+000
  1.1621000e+000
  9.6920000e-001
  7.1290000e-001
  5.3710000e-001
  3.9790000e-001
  4.0280000e-001
  4.0530000e-001
  4.1500000e-001
  4.5650000e-001
  4.4190000e-001
  4.2240000e-001
  4.3210000e-001
  4.4190000e-001
  4.9800000e-001
  4.6390000e-001
  4.1990000e-001
  2.5630000e-001
  6.7380000e-001
  1.9849000e+000
  3.7329000e+000
  4.9976000e+000
  4.9976000e+000
  4.9976000e+000
  3.2471000e+000
  1.1621000e+000
 -2.3190000e-001
 -3.4180000e-001
  1.8070000e-001
  5.3470000e-001
  6.5430000e-001
  6.5920000e-001
  6.9820000e-001
  7.5200000e-001
  7.7880000e-001
  7.9100000e-001
  8.2030000e-001
  8.3740000e-001
  7.8370000e-001
  8.8870000e-001
  8.6180000e-001
  8.1790000e-001
  8.8620000e-001
  8.6670000e-001
  8.9110000e-001
  9.8390000e-001
  9.3260000e-001
  9.7410000e-001
  1.0132000e+000
  1.0303000e+000
  1.0986000e+000
  1.0547000e+000
  9.6920000e-001
  8.7890000e-001
  7.3490000e-001
  6.1770000e-001
  5.2000000e-001
  3.9550000e-001
  3.7110000e-001
  3.8090000e-001
  5.3470000e-001
  7.2510000e-001
  8.8130000e-001
  9.4240000e-001
  9.7410000e-001
  9.1060000e-001
  7.7390000e-001
  7.6170000e-001
  7.3730000e-001
  7.8130000e-001
  8.3250000e-001
  9.9120000e-001
  9.0580000e-001
  8.8380000e-001
  8.5450000e-001
  7.8130000e-001
  8.3010000e-001
  9.1060000e-001
  8.9600000e-001
  8.9840000e-001
  9.3750000e-001
  9.1800000e-001
  9.0820000e-001
  9.2290000e-001
  9.7170000e-001
  9.8880000e-001
  9.7170000e-001
  9.9610000e-001
  8.9110000e-001
  8.8380000e-001
  8.6430000e-001
  8.6430000e-001
  9.7410000e-001
  9.2040000e-001
  9.9610000e-001
  1.0718000e+000
  1.1646000e+000
  1.2231000e+000
  1.3379000e+000
  1.5063000e+000
  1.6479000e+000
  1.8604000e+000
  1.9263000e+000
  1.9116000e+000
  1.6895000e+000
  1.4380000e+000
  1.2720000e+000
  1.0254000e+000
  9.9370000e-001
  9.2770000e-001
  8.7650000e-001
  8.1790000e-001
  8.3010000e-001
  8.2760000e-001
  8.6910000e-001
  8.8620000e-001
  8.7160000e-001
  8.0080000e-001
  7.3970000e-001
  6.6890000e-001
  6.5190000e-001
  6.5920000e-001
  9.8630000e-001
  2.0752000e+000
  3.5474000e+000
  4.9976000e+000
  4.9976000e+000
  4.9976000e+000
  3.9429000e+000
  1.9019000e+000
  2.4900000e-001
 -1.3430000e-001
  3.9550000e-001
  7.7150000e-001
  8.9110000e-001
  9.3020000e-001
  9.7660000e-001
  1.0400000e+000
  1.0840000e+000
  1.1060000e+000
  1.1670000e+000
  1.1694000e+000
  1.1865000e+000
  1.2158000e+000
  1.1816000e+000
  1.1938000e+000
  1.3013000e+000
  1.2866000e+000
  1.3379000e+000
  1.3037000e+000
  1.3257000e+000
  1.3574000e+000
  1.2891000e+000
  1.2524000e+000
  1.1279000e+000
  1.0205000e+000
  9.8390000e-001
  9.7170000e-001
  8.9600000e-001
  7.7880000e-001
  7.3240000e-001
  6.5190000e-001
  6.1520000e-001
  5.9570000e-001
  6.2500000e-001
  7.4710000e-001
  9.0580000e-001
  1.0547000e+000
  1.0693000e+000
  1.0181000e+000
  9.7170000e-001
  9.6680000e-001
  8.4720000e-001
  8.4960000e-001
  7.6170000e-001
  7.6170000e-001
  7.1290000e-001
  7.3730000e-001
  7.4220000e-001
  7.5680000e-001
  7.9100000e-001
  8.1050000e-001
  8.8870000e-001
  8.4720000e-001
  8.5210000e-001
  8.4720000e-001
  8.0810000e-001
  8.0810000e-001
  8.0570000e-001
  8.4470000e-001
  8.4720000e-001
  8.9840000e-001
  7.7880000e-001
  7.7390000e-001
  7.2510000e-001
  6.6410000e-001
  6.9820000e-001
  7.2270000e-001
  7.3490000e-001
  7.3490000e-001
  7.8610000e-001
  8.5690000e-001
  9.3260000e-001
  1.1011000e+000
  1.3110000e+000
  1.5869000e+000
  1.6577000e+000
  1.7554000e+000
  1.6602000e+000
  1.5454000e+000
  1.3696000e+000
  1.1768000e+000
  1.0059000e+000
  8.2280000e-001
  7.4950000e-001
  7.3490000e-001
  6.8850000e-001
  6.4700000e-001
  6.5190000e-001
  6.4450000e-001
  6.3230000e-001
  6.2500000e-001
  6.8600000e-001
  5.8350000e-001
  5.3960000e-001
  4.8830000e-001
  3.7110000e-001
  4.8580000e-001
  1.3599000e+000
  2.6636000e+000
  4.4238000e+000
  4.9976000e+000
  4.9976000e+000
  4.2847000e+000
  2.2998000e+000
  3.4420000e-001
 -3.4420000e-001
  0.0000000e+000
  4.5170000e-001
  6.8360000e-001
  7.4460000e-001
  7.5200000e-001
  8.0570000e-001
  8.4470000e-001
  9.0580000e-001
  9.2770000e-001
  9.5950000e-001
  9.6190000e-001
  9.3260000e-001
  9.3510000e-001
  9.6190000e-001
  9.9610000e-001
  1.0327000e+000
  1.0791000e+000
  1.1060000e+000
  1.1157000e+000
  1.1182000e+000
  1.1157000e+000
  1.1255000e+000
  1.1035000e+000
  1.0645000e+000
  9.8630000e-001
  8.7160000e-001
  7.8130000e-001
  6.7380000e-001
  5.5180000e-001
  4.4920000e-001
  3.7840000e-001
  3.5160000e-001
  4.2720000e-001
  5.5910000e-001
  6.9340000e-001
  7.9100000e-001
  8.1300000e-001
  7.8860000e-001
  7.1780000e-001
  6.7630000e-001
  6.3230000e-001
  5.9810000e-001
  5.9330000e-001
  5.8350000e-001
  5.7860000e-001
  5.6880000e-001
  5.5910000e-001
  5.6400000e-001
  5.7620000e-001
  6.0060000e-001
  6.3720000e-001
  6.5920000e-001
  6.8360000e-001
  7.0310000e-001
  6.9340000e-001
  6.8850000e-001
  6.9090000e-001
  6.9340000e-001
  7.1780000e-001
  7.5680000e-001
  7.9100000e-001
  8.0080000e-001
  8.0570000e-001
  7.8610000e-001
  7.5440000e-001
  7.8130000e-001
  8.0320000e-001
  8.6910000e-001
  9.5210000e-001
  1.0474000e+000
  1.2085000e+000
  1.4331000e+000
  1.6284000e+000
  1.7993000e+000
  1.8579000e+000
  1.7969000e+000
  1.6406000e+000
  1.4063000e+000
  1.1572000e+000
  9.3020000e-001
  7.9590000e-001
  7.3000000e-001
  6.9820000e-001
  6.8120000e-001
  6.6160000e-001
  6.5920000e-001
  6.0790000e-001
  5.9330000e-001
  5.7620000e-001
  5.5420000e-001
  5.6400000e-001
  5.8110000e-001
  4.7120000e-001
  6.1280000e-001
  1.5332000e+000
  2.8345000e+000
  4.6606000e+000
  4.9976000e+000
  4.9976000e+000
  4.0942000e+000
  2.0410000e+000
  2.0510000e-001
 -3.3450000e-001
  9.5200000e-002
  5.7620000e-001
  7.9830000e-001
  8.6430000e-001
  9.2770000e-001
  9.5700000e-001
  1.0034000e+000
  1.0376000e+000
  1.0718000e+000
  1.1230000e+000
  1.1646000e+000
  1.1865000e+000
  1.2012000e+000
  1.1792000e+000
  1.1694000e+000
  1.1353000e+000
  1.1353000e+000
  1.2354000e+000
  1.2524000e+000
  1.2915000e+000
  1.2769000e+000
  1.2305000e+000
  1.1816000e+000
  1.1621000e+000
  1.1401000e+000
  1.0693000e+000
  9.8630000e-001
  8.6430000e-001
  7.3000000e-001
  6.1040000e-001
  5.1760000e-001
  5.2000000e-001
  6.1520000e-001
  7.3970000e-001
  8.9360000e-001
  9.7660000e-001
  9.6680000e-001
  9.1060000e-001
  8.4960000e-001
  8.0570000e-001
  7.8860000e-001
  7.7150000e-001
  7.7640000e-001
  7.8860000e-001
  7.7390000e-001
  7.4950000e-001
  7.3970000e-001
  7.3490000e-001
  7.4220000e-001
  7.5440000e-001
  7.8130000e-001
  8.1300000e-001
  8.0810000e-001
  8.0810000e-001
  8.1790000e-001
  8.2760000e-001
  8.4230000e-001
  8.6910000e-001
  9.1800000e-001
  9.3990000e-001
  9.7170000e-001
  1.0278000e+000
  1.1011000e+000
  1.1841000e+000
  1.2573000e+000
  1.3281000e+000
  1.4063000e+000
  1.5479000e+000
  1.6675000e+000
  1.7920000e+000
  1.8652000e+000
  1.8359000e+000
  1.7139000e+000
  1.5259000e+000
  1.3306000e+000
  1.1377000e+000
  9.9120000e-001
  9.2040000e-001
  8.7400000e-001
  8.4960000e-001
  8.3250000e-001
  8.2760000e-001
  8.1790000e-001
  8.0570000e-001
  8.0570000e-001
  8.1300000e-001
  8.0080000e-001
  7.7880000e-001
  6.6410000e-001
  8.7400000e-001
  1.8652000e+000
  3.2495000e+000
  4.9976000e+000
  4.9976000e+000
  4.9976000e+000
  3.9063000e+000
  1.7310000e+000
  4.3900000e-002
 -2.4660000e-001
  2.5880000e-001
  7.3490000e-001
  8.8870000e-001
  9.4480000e-001
  1.0059000e+000
  1.0498000e+000
  1.0791000e+000
  1.0889000e+000
  1.1060000e+000
  1.1230000e+000
  1.1572000e+000
  1.1816000e+000
  1.2109000e+000
  1.2451000e+000
  1.2988000e+000
  1.3379000e+000
  1.3892000e+000
  1.4038000e+000
  1.4209000e+000
  1.4478000e+000
  1.4526000e+000
  1.4014000e+000
  1.3477000e+000
  1.2451000e+000
  1.1426000e+000
  1.0645000e+000
  9.6440000e-001
  8.5210000e-001
  7.5440000e-001
  6.7140000e-001
  6.5920000e-001
  7.0560000e-001
  8.1300000e-001
  9.5460000e-001
  1.0742000e+000
  1.1108000e+000
  1.0791000e+000
  1.0107000e+000
  9.6190000e-001
  9.2530000e-001
  8.8620000e-001
  8.6180000e-001
  8.5210000e-001
  8.3250000e-001
  8.2760000e-001
  8.2520000e-001
  8.1540000e-001
  8.2030000e-001
  8.2030000e-001
  8.4720000e-001
  8.5690000e-001
  8.5450000e-001
  8.3500000e-001
  8.5940000e-001
  8.6430000e-001
  8.6670000e-001
  8.6910000e-001
  8.7160000e-001
  8.6910000e-001
  8.5940000e-001
  8.6180000e-001
  8.6430000e-001
  9.0820000e-001
  9.3020000e-001
  9.9610000e-001
  1.0669000e+000
  1.1426000e+000
  1.3159000e+000
  1.5259000e+000
  1.7334000e+000
  1.9263000e+000
  1.8921000e+000
  1.7407000e+000
  1.4990000e+000
  1.1743000e+000
  9.4240000e-001
  8.1050000e-001
  7.4710000e-001
  7.0800000e-001
  6.8600000e-001
  6.6410000e-001
  6.4700000e-001
  6.7870000e-001
  7.0560000e-001
  7.2270000e-001
  7.3490000e-001
  6.8850000e-001
  6.7140000e-001
  5.9570000e-001
  6.5430000e-001
  1.5186000e+000
  2.7661000e+000
  4.6484000e+000
  4.9976000e+000
  4.9976000e+000
  4.1406000e+000
  2.0044000e+000
  1.2450000e-001
 -4.1020000e-001
  1.7100000e-002
  5.1030000e-001
  7.3000000e-001
  8.2280000e-001
  8.5450000e-001
  9.0580000e-001
  9.3020000e-001
  9.2040000e-001
  9.2770000e-001
  9.6680000e-001
  1.0059000e+000
  1.0498000e+000
  1.0864000e+000
  1.1157000e+000
  1.1426000e+000
  1.1621000e+000
  1.1572000e+000
  1.1523000e+000
  1.1304000e+000
  1.1377000e+000
  1.1523000e+000
  1.1743000e+000
  1.1548000e+000
  1.1572000e+000
  1.1255000e+000
  1.0718000e+000
  1.0010000e+000
  8.9600000e-001
  8.2520000e-001
  7.4710000e-001
  7.2510000e-001
  7.6170000e-001
  8.4470000e-001
  9.6440000e-001
  1.0791000e+000
  1.1377000e+000
  1.1230000e+000
  1.0547000e+000
  1.0083000e+000
  9.8630000e-001
  9.8140000e-001
  9.7660000e-001
  9.4240000e-001
  9.3750000e-001
  9.4480000e-001
  9.9120000e-001
  9.9850000e-001
  9.7170000e-001
  9.2530000e-001
  8.5450000e-001
  8.3250000e-001
  8.3500000e-001
  8.6670000e-001
  8.9360000e-001
  9.2530000e-001
  9.3020000e-001
  9.2770000e-001
  9.5460000e-001
  9.5950000e-001
  9.7660000e-001
  9.6190000e-001
  9.5210000e-001
  9.7170000e-001
  1.0083000e+000
  1.0767000e+000
  1.1377000e+000
  1.2476000e+000
  1.4307000e+000
  1.6260000e+000
  1.7920000e+000
  1.8921000e+000
  1.8750000e+000
  1.7676000e+000
  1.6284000e+000
  1.4209000e+000
  1.2134000e+000
  1.0742000e+000
  1.0010000e+000
  1.0254000e+000
  1.0864000e+000
  1.1426000e+000
  1.1377000e+000
  1.1182000e+000
  1.0571000e+000
  1.0010000e+000
  9.3510000e-001
  9.0580000e-001
  8.5450000e-001
  7.7150000e-001
  9.9850000e-001
  1.9751000e+000
  3.2983000e+000
  4.9976000e+000
  4.9976000e+000
  4.9976000e+000
  3.7817000e+000
  1.6748000e+000
  1.0740000e-001
 -6.1000000e-002
  4.6880000e-001
  8.7160000e-001
  1.0205000e+000
  1.0864000e+000
  1.1475000e+000
  1.1938000e+000
  1.2402000e+000
  1.2476000e+000
  1.2598000e+000
  1.2720000e+000
  1.3062000e+000
  1.3574000e+000
  1.3843000e+000
  1.4014000e+000
  1.4160000e+000
  1.4063000e+000
  1.4233000e+000
  1.4575000e+000
  1.4453000e+000
  1.4551000e+000
  1.4233000e+000
  1.3965000e+000
  1.3818000e+000
  1.3257000e+000
  1.2866000e+000
  1.2158000e+000
  1.1035000e+000
  1.0010000e+000
  9.0580000e-001
  8.3500000e-001
  8.5210000e-001
  9.6190000e-001
  1.1255000e+000
  1.2744000e+000
  1.3721000e+000
  1.3477000e+000
  1.2793000e+000
  1.1426000e+000
  1.0522000e+000
  1.0132000e+000
  1.0010000e+000
  1.0083000e+000
  1.0132000e+000
  9.7900000e-001
  9.4970000e-001
  9.7170000e-001
  9.9120000e-001
  9.9850000e-001
  1.0181000e+000
  9.8880000e-001
  9.6920000e-001
  9.5950000e-001
  9.5700000e-001
  9.5700000e-001
  9.8140000e-001
  1.0034000e+000
  1.0352000e+000
  1.0376000e+000
  1.0400000e+000
  1.0205000e+000
  1.0010000e+000
  9.8880000e-001
  9.8880000e-001
  1.0303000e+000
  1.0986000e+000
  1.1426000e+000
  1.2183000e+000
  1.2646000e+000
  1.3989000e+000
  1.5576000e+000
  1.7334000e+000
  1.8555000e+000
  1.8579000e+000
  1.8140000e+000
  1.6870000e+000
  1.5039000e+000
  1.3086000e+000
  1.1255000e+000
  1.0107000e+000
  9.5460000e-001
  9.5700000e-001
  9.5460000e-001
  9.7660000e-001
  9.9610000e-001
  9.9850000e-001
  9.6920000e-001
  9.6190000e-001
  9.5460000e-001
  9.5700000e-001
  8.9600000e-001
  9.0580000e-001
  1.5771000e+000
  2.7222000e+000
  4.4287000e+000
  4.9976000e+000
  4.9976000e+000
  4.5215000e+000
  2.4805000e+000
  5.0290000e-001
 -1.9780000e-001
  1.7580000e-001
  6.8850000e-001
  9.3750000e-001
  1.0083000e+000
  1.0596000e+000
  1.0889000e+000
  1.1182000e+000
  1.1353000e+000
  1.1499000e+000
  1.1475000e+000
  1.1719000e+000
  1.2012000e+000
  1.2085000e+000
  1.2451000e+000
  1.2427000e+000
  1.2598000e+000
  1.2622000e+000
  1.2598000e+000
  1.2720000e+000
  1.2500000e+000
  1.2354000e+000
  1.2085000e+000
  1.1841000e+000
  1.1353000e+000
  1.0840000e+000
  1.0254000e+000
  9.4970000e-001
  8.4230000e-001
  7.5930000e-001
  6.7630000e-001
  6.2260000e-001
  6.3720000e-001
  7.2510000e-001
  8.7650000e-001
  9.9610000e-001
  1.0645000e+000
  1.0522000e+000
  9.8880000e-001
  9.2770000e-001
  8.5940000e-001
  8.3980000e-001
  8.1300000e-001
  8.0570000e-001
  8.2030000e-001
  8.0320000e-001
  8.2280000e-001
  8.1300000e-001
  7.8860000e-001
  7.7640000e-001
  7.6900000e-001
  7.6420000e-001
  7.8610000e-001
  7.7150000e-001
  7.9830000e-001
  8.1050000e-001
  7.9590000e-001
  8.0080000e-001
  7.9830000e-001
  7.7150000e-001
  7.6660000e-001
  7.6420000e-001
  7.8130000e-001
  7.7640000e-001
  8.0080000e-001
  8.2280000e-001
  8.4230000e-001
  8.8620000e-001
  9.3990000e-001
  9.9370000e-001
  1.1182000e+000
  1.3281000e+000
  1.5332000e+000
  1.6724000e+000
  1.7236000e+000
  1.6406000e+000
  1.5039000e+000
  1.3110000e+000
  1.1255000e+000
  9.2290000e-001
  7.9830000e-001
  7.2750000e-001
  7.2510000e-001
  7.0800000e-001
  6.8360000e-001
  6.3960000e-001
  6.3960000e-001
  5.9570000e-001
  6.1040000e-001
  6.0300000e-001
  5.8350000e-001
  5.2730000e-001
  4.7360000e-001
  1.0303000e+000
  2.1240000e+000
  3.6987000e+000
  4.9976000e+000
  4.9976000e+000
  4.3237000e+000
  2.4219000e+000
  4.2480000e-001
 -4.8100000e-001
 -2.6120000e-001
  2.5150000e-001
  5.2490000e-001
  6.2500000e-001
  6.8600000e-001
  7.5200000e-001
  7.9590000e-001
  8.0080000e-001
  8.3250000e-001
  8.5450000e-001
  8.7650000e-001
  9.0580000e-001
  9.5700000e-001
  9.7410000e-001
  9.7170000e-001
  9.4730000e-001
  9.3750000e-001
  9.1800000e-001
  9.2040000e-001
  9.3510000e-001
  9.3260000e-001
  9.4730000e-001
  9.4240000e-001
  9.0330000e-001
  8.2030000e-001
  7.3490000e-001
  6.4450000e-001
  5.6150000e-001
  4.6880000e-001
  3.8090000e-001
  3.2470000e-001
  3.2470000e-001
  4.0040000e-001
  5.5420000e-001
  6.8600000e-001
  7.7880000e-001
  7.9100000e-001
  7.2270000e-001
  6.4700000e-001
  5.8590000e-001
  5.4930000e-001
  5.2000000e-001
  5.0050000e-001
  4.7120000e-001
  4.6630000e-001
  4.5650000e-001
  4.4680000e-001
  4.5650000e-001
  4.4680000e-001
  4.2970000e-001
  4.0280000e-001
  3.9550000e-001
  3.6870000e-001
  3.6620000e-001
  3.5400000e-001
  3.5640000e-001
  3.4910000e-001
  3.5400000e-001
  3.5640000e-001
  3.4910000e-001
  3.5640000e-001
  3.5160000e-001
  3.5890000e-001
  3.4910000e-001
  3.5160000e-001
  3.5640000e-001
  4.1020000e-001
  4.4920000e-001
  5.1510000e-001
  5.7620000e-001
  7.1040000e-001
  9.3260000e-001
  1.1304000e+000
  1.2793000e+000
  1.3086000e+000
  1.2354000e+000
  1.0815000e+000
  9.0820000e-001
  7.2510000e-001
  5.2250000e-001
  4.4430000e-001
  3.9060000e-001
  3.9310000e-001
  3.6870000e-001
  3.3690000e-001
  3.0270000e-001
  2.9050000e-001
  2.9050000e-001
  2.7340000e-001
  2.6370000e-001
  2.5390000e-001
  1.7580000e-001
  2.8560000e-001
  1.1597000e+000
  2.3828000e+000
  4.1724000e+000
  4.9976000e+000
  4.9976000e+000
  3.2837000e+000
  1.1890000e+000
 -5.1760000e-001
 -8.5940000e-001
 -3.8330000e-001
  8.0600000e-002
  2.5390000e-001
  3.0760000e-001
  3.6380000e-001
  3.8820000e-001
  4.1500000e-001
  4.2240000e-001
  4.3460000e-001
  4.6630000e-001
  4.8100000e-001
  5.2250000e-001
  5.4930000e-001
  5.6400000e-001
  5.9810000e-001
  5.9330000e-001
  6.2260000e-001
  6.2740000e-001
  6.2740000e-001
  6.2740000e-001
  6.1040000e-001
  5.8350000e-001
  5.7130000e-001
  5.3220000e-001
  4.9800000e-001
  4.5900000e-001
  3.6620000e-001
  2.7100000e-001
  1.6850000e-001
  6.5900000e-002
  2.9300000e-002
  5.8600000e-002
  1.8070000e-001
  3.5400000e-001
  4.9800000e-001
  5.9330000e-001
  5.9570000e-001
  5.5910000e-001
  5.4690000e-001
  5.0290000e-001
  4.8100000e-001
  4.1990000e-001
  3.6130000e-001
  3.3200000e-001
  3.2230000e-001
  3.4180000e-001
  3.3690000e-001
  3.4910000e-001
  3.3940000e-001
  3.4180000e-001
  3.6380000e-001
  3.5640000e-001
  3.6380000e-001
  3.5160000e-001
  3.5400000e-001
  3.4670000e-001
  3.4670000e-001
  3.5640000e-001
  3.7600000e-001
  4.0280000e-001
  4.4680000e-001
  5.0050000e-001
  5.9810000e-001
  8.0810000e-001
  1.0059000e+000
  1.1670000e+000
  1.2769000e+000
  1.2378000e+000
  1.1279000e+000
  9.5460000e-001
  7.6420000e-001
  5.5180000e-001
  3.7840000e-001
  3.1010000e-001
  2.6860000e-001
  2.8810000e-001
  2.8810000e-001
  2.7830000e-001
  2.6860000e-001
  2.5150000e-001
  2.5150000e-001
  2.4170000e-001
  2.6120000e-001
  1.8550000e-001
  1.6600000e-001
  7.6170000e-001
  1.8286000e+000
  3.5278000e+000
  4.9976000e+000
  4.9976000e+000
  3.8843000e+000
  1.9092000e+000
 -2.2000000e-002
 -6.9090000e-001
 -3.2710000e-001
  1.7820000e-001
  4.1750000e-001
  4.5900000e-001
  5.1510000e-001
  5.6150000e-001
  5.9570000e-001
  6.2990000e-001
  6.4210000e-001
  6.6650000e-001
  6.9820000e-001
  7.2510000e-001
  7.5200000e-001
  7.8370000e-001
  8.0570000e-001
  7.9350000e-001
  7.9830000e-001
  7.9830000e-001
  7.9590000e-001
  7.8370000e-001
  7.8610000e-001
  7.5930000e-001
  7.0560000e-001
  6.6160000e-001
  6.0300000e-001
  5.0290000e-001
  4.1500000e-001
  3.3200000e-001
  2.3190000e-001
  1.6850000e-001
  1.4890000e-001
  1.9290000e-001
  3.1490000e-001
  4.5410000e-001
  5.8840000e-001
  6.3960000e-001
  6.2740000e-001
  5.6150000e-001
  5.2490000e-001
  4.8100000e-001
  4.6630000e-001
  4.6630000e-001
  4.7120000e-001
  4.8100000e-001
  4.8340000e-001
  5.1030000e-001
  5.1270000e-001
  5.6400000e-001
  6.2500000e-001
  7.0310000e-001
  7.3490000e-001
  7.4220000e-001
  6.7630000e-001
  6.5430000e-001
  6.9580000e-001
  7.4950000e-001
  8.8870000e-001
  1.1206000e+000
  1.2939000e+000
  1.5234000e+000
  1.6992000e+000
  1.6895000e+000
  1.5674000e+000
  1.2866000e+000
  9.5950000e-001
  6.8360000e-001
  5.1030000e-001
  4.6630000e-001
  4.5900000e-001
  4.4680000e-001
  4.4190000e-001
  4.1990000e-001
  4.1990000e-001
  3.9550000e-001
  3.8820000e-001
  3.7110000e-001
  2.7100000e-001
  1.7330000e-001
  6.5920000e-001
  1.6357000e+000
  3.3032000e+000
  4.9976000e+000
  4.9976000e+000
  3.9111000e+000
  1.9458000e+000
  9.8000000e-003
 -6.8120000e-001
 -3.0760000e-001
  2.3930000e-001
  5.1030000e-001
  5.7860000e-001
  6.4700000e-001
  7.0560000e-001
  7.4460000e-001
  7.9350000e-001
  8.3010000e-001
  8.5210000e-001
  8.8130000e-001
  9.1550000e-001
  9.4970000e-001
  9.6680000e-001
  9.7660000e-001
  9.8880000e-001
  1.0034000e+000
  1.0132000e+000
  1.0156000e+000
  1.0303000e+000
  1.0327000e+000
  1.0474000e+000
  1.0498000e+000
  1.0522000e+000
  1.0083000e+000
  9.2530000e-001
  7.9100000e-001
  6.2010000e-001
  4.5900000e-001
  3.7110000e-001
  3.3200000e-001
  4.0280000e-001
  5.4690000e-001
  6.8600000e-001
  8.0320000e-001
  8.1300000e-001
  7.5680000e-001
  7.0560000e-001
  6.5920000e-001
  6.3720000e-001
  5.8590000e-001
  5.4930000e-001
  4.8830000e-001
  4.3460000e-001
  4.2720000e-001
  4.1260000e-001
  3.9790000e-001
  4.1020000e-001
  4.1020000e-001
  4.2480000e-001
  4.2970000e-001
  4.2970000e-001
  4.4680000e-001
  4.5410000e-001
  4.8580000e-001
  5.2490000e-001
  5.6400000e-001
  6.4450000e-001
  7.1780000e-001
  8.5210000e-001
  1.0791000e+000
  1.2744000e+000
  1.5283000e+000
  1.6675000e+000
  1.6626000e+000
  1.5332000e+000
  1.2720000e+000
  9.8630000e-001
  7.4710000e-001
  6.1040000e-001
  5.8110000e-001
  5.8110000e-001
  5.7370000e-001
  5.9080000e-001
  5.8840000e-001
  5.5910000e-001
  5.5180000e-001
  5.3710000e-001
  4.9320000e-001
  3.5640000e-001
  3.8090000e-001
  1.0815000e+000
  2.1899000e+000
  3.9990000e+000
  4.9976000e+000
  4.8560000e+000
  3.2397000e+000
  1.1816000e+000
 -4.4430000e-001
 -6.9580000e-001
 -2.2460000e-001
  2.1730000e-001
  3.4420000e-001
  4.0280000e-001
  4.7610000e-001
  5.2980000e-001
  5.9570000e-001
  6.2740000e-001
  6.4940000e-001
  6.8120000e-001
  6.9580000e-001
  7.0560000e-001
  7.3000000e-001
  7.4950000e-001
  7.5440000e-001
  7.6170000e-001
  7.7880000e-001
  7.8370000e-001
  7.7150000e-001
  7.7150000e-001
  7.5440000e-001
  7.1040000e-001
  6.7140000e-001
  6.2990000e-001
  5.7860000e-001
  5.0290000e-001
  4.1500000e-001
  3.1490000e-001
  2.0750000e-001
  1.5380000e-001
  1.6600000e-001
  2.6120000e-001
  4.2480000e-001
  5.6400000e-001
  6.7380000e-001
  6.7630000e-001
  6.2260000e-001
  5.5910000e-001
  5.1760000e-001
  4.8100000e-001
  4.7120000e-001
  4.8340000e-001
  4.8100000e-001
  5.1510000e-001
  5.2980000e-001
  5.2000000e-001
  5.3710000e-001
  5.2730000e-001
  5.3960000e-001
  5.5180000e-001
  5.6150000e-001
  6.1040000e-001
  6.5670000e-001
  7.3240000e-001
  8.2280000e-001
  9.0820000e-001
  1.0571000e+000
  1.2012000e+000
  1.3696000e+000
  1.5356000e+000
  1.5454000e+000
  1.4624000e+000
  1.2329000e+000
  9.4730000e-001
  6.7870000e-001
  5.0050000e-001
  4.4920000e-001
  4.5410000e-001
  4.5170000e-001
  4.5650000e-001
  4.4920000e-001
  4.3460000e-001
  4.5650000e-001
  4.4430000e-001
  4.2970000e-001
  2.8560000e-001
  2.4900000e-001
  9.0090000e-001
  1.9653000e+000
  3.7817000e+000
  4.9976000e+000
  4.7485000e+000
  3.2007000e+000
  1.1328000e+000
 -4.6390000e-001
 -7.1040000e-001
 -1.9290000e-001
  2.6610000e-001
  4.3210000e-001
  5.0290000e-001
  5.4690000e-001
  1.1084000e+000
  9.1060000e-001
  1.1060000e+000
  1.0547000e+000
  8.5940000e-001
  8.2030000e-001
  8.9600000e-001
  9.4970000e-001
  9.6920000e-001
  9.8390000e-001
  9.9120000e-001
  9.9370000e-001
  1.0059000e+000
  1.0156000e+000
  1.0156000e+000
  1.0205000e+000
  1.0034000e+000
  9.6440000e-001
  9.0090000e-001
  8.2760000e-001
  7.3970000e-001
  6.5430000e-001
  5.3710000e-001
  4.4920000e-001
  4.0530000e-001
  4.1750000e-001
  5.2000000e-001
  6.7140000e-001
  7.8860000e-001
  8.6180000e-001
  8.5940000e-001
  8.0570000e-001
  7.4460000e-001
  7.0310000e-001
  6.6890000e-001
  6.3960000e-001
  6.3960000e-001
  6.5670000e-001
  6.6890000e-001
  6.6650000e-001
  6.8120000e-001
  6.8120000e-001
  6.6890000e-001
  6.6890000e-001
  6.7380000e-001
  6.6410000e-001
  6.5430000e-001
  6.5430000e-001
  6.5190000e-001
  6.3720000e-001
  6.8120000e-001
  7.2270000e-001
  7.9100000e-001
  9.1550000e-001
  1.1353000e+000
  1.3354000e+000
  1.5552000e+000
  1.7212000e+000
  1.7139000e+000
  1.5942000e+000
  1.3330000e+000
  1.0278000e+000
  7.6170000e-001
  6.1520000e-001
  5.5420000e-001
  5.3470000e-001
  5.3710000e-001
  5.2730000e-001
  5.0050000e-001
  4.9560000e-001
  4.9070000e-001
  4.7850000e-001
  4.6140000e-001
  3.2470000e-001
  4.3950000e-001
  1.2476000e+000
  2.4683000e+000
  4.2749000e+000
  4.9976000e+000
  4.8022000e+000
  3.1104000e+000
  1.0596000e+000
 -4.2720000e-001
 -6.0060000e-001
 -9.2800000e-002
  3.2470000e-001
  4.9070000e-001
  5.3710000e-001
  6.0060000e-001
  6.3960000e-001
  6.6650000e-001
  6.8850000e-001
  7.1530000e-001
  7.2020000e-001
  7.2270000e-001
  7.4460000e-001
  7.5440000e-001
  7.5930000e-001
  7.7640000e-001
  7.7640000e-001
  7.6900000e-001
  7.6170000e-001
  7.7150000e-001
  7.5200000e-001
  7.3240000e-001
  6.9820000e-001
  6.6650000e-001
  6.0550000e-001
  5.3470000e-001
  4.7360000e-001
  3.9310000e-001
  3.0030000e-001
  2.3930000e-001
  1.9290000e-001
  2.3680000e-001
  3.3690000e-001
  4.7360000e-001
  6.0790000e-001
  6.3960000e-001
  6.1520000e-001
  5.4690000e-001
  4.6140000e-001
  4.3950000e-001
  4.2480000e-001
  4.2720000e-001
  4.3700000e-001
  4.2240000e-001
  3.9790000e-001
  4.0280000e-001
  3.9060000e-001
  3.9550000e-001
  4.0280000e-001
  3.8570000e-001
  3.9060000e-001
  3.9060000e-001
  3.7110000e-001
  3.7840000e-001
  3.7350000e-001
  3.6870000e-001
  3.9550000e-001
  3.8570000e-001
  3.8570000e-001
  4.1260000e-001
  4.3210000e-001
  4.9070000e-001
  5.5420000e-001
  6.1770000e-001
  7.9100000e-001
  1.0181000e+000
  1.1938000e+000
  1.3477000e+000
  1.3525000e+000
  1.2451000e+000
  1.0547000e+000
  8.4230000e-001
  6.1770000e-001
  4.4190000e-001
  3.3450000e-001
  2.8080000e-001
  2.8810000e-001
  2.7100000e-001
  2.5880000e-001
  2.5880000e-001
  2.3680000e-001
  2.4170000e-001
  2.3190000e-001
  2.1480000e-001
  1.0250000e-001
  3.0030000e-001
  1.1328000e+000
  2.3706000e+000
  4.1650000e+000
  4.9976000e+000
  4.4800000e+000
  2.7856000e+000
  7.3730000e-001
 -6.8600000e-001
 -7.8370000e-001
 -2.4900000e-001
  1.5140000e-001
  2.8560000e-001
  3.3940000e-001
  3.5640000e-001
  3.9790000e-001
  4.3950000e-001
  4.5410000e-001
  4.7120000e-001
  5.0050000e-001
  5.2980000e-001
  5.5910000e-001
  5.9810000e-001
  5.9330000e-001
  5.6640000e-001
  5.5420000e-001
  5.1760000e-001
  5.0780000e-001
  5.2000000e-001
  5.0290000e-001
  4.9560000e-001
  4.7360000e-001
  4.1990000e-001
  3.9060000e-001
  3.2230000e-001
  2.2950000e-001
  1.5380000e-001
  5.3700000e-002
 -1.9500000e-002
 -3.6600000e-002
 -2.6900000e-002
  7.8100000e-002
  1.9290000e-001
  3.0030000e-001
  3.4180000e-001
  3.0760000e-001
  2.4170000e-001
  1.4890000e-001
  9.2800000e-002
  4.6400000e-002
  1.7100000e-002
  1.4600000e-002
  1.2200000e-002
  3.1700000e-002
  1.9500000e-002
  3.1700000e-002
  9.8000000e-003
  1.7100000e-002
  1.9500000e-002
  1.9500000e-002
  3.4200000e-002
  2.6900000e-002
  5.3700000e-002
  5.3700000e-002
  6.5900000e-002
  7.0800000e-002
  9.0300000e-002
  1.4650000e-001
  1.8070000e-001
  2.7590000e-001
  3.6380000e-001
  5.6880000e-001
  8.3010000e-001
  1.0303000e+000
  1.1670000e+000
  1.1426000e+000
  1.0059000e+000
  8.3010000e-001
  6.2260000e-001
  3.6870000e-001
  1.6360000e-001
  4.3900000e-002
  2.4000000e-003
 -4.9000000e-003
  1.9500000e-002
 -4.9000000e-003
  0.0000000e+000
 -2.2000000e-002
 -1.9500000e-002
 -3.4200000e-002
 -9.7700000e-002
 -1.8800000e-001
  2.4170000e-001
  1.1450000e+000
  2.6587000e+000
  4.4507000e+000
  4.7168000e+000
  3.4717000e+000
  1.6040000e+000
 -3.3450000e-001
 -1.1475000e+000
 -8.5450000e-001
 -3.2230000e-001
 -5.3700000e-002
  3.1700000e-002
  1.0250000e-001
  1.4890000e-001
  2.1000000e-001
  2.3930000e-001
  2.5880000e-001
  2.7340000e-001
  2.4660000e-001
  2.5630000e-001
  2.7590000e-001
  3.2470000e-001
  3.6130000e-001
  3.8570000e-001
  3.7350000e-001
  3.8570000e-001
  3.9060000e-001
  3.8820000e-001
  3.9060000e-001
  3.6870000e-001
  3.5400000e-001
  3.3450000e-001
  2.8560000e-001
  2.1970000e-001
  1.0990000e-001
 -9.8000000e-003
 -1.3920000e-001
 -2.3930000e-001
 -2.6120000e-001
 -2.0260000e-001
 -4.8800000e-002
  1.1720000e-001
  2.2950000e-001
  2.6860000e-001
  2.1970000e-001
  1.4890000e-001
  8.0600000e-002
  3.4200000e-002
  1.2200000e-002
 -4.9000000e-003
  2.4000000e-003
 -1.9500000e-002
 -7.3000000e-003
 -1.7100000e-002
 -9.8000000e-003
 -1.2200000e-002
 -2.4000000e-003
  4.9000000e-003
  0.0000000e+000
  1.2200000e-002
  0.0000000e+000
  7.3000000e-003
 -7.3000000e-003
  7.3000000e-003
  3.6600000e-002
  8.5400000e-002
  1.3920000e-001
  1.9780000e-001
  3.0030000e-001
  4.9800000e-001
  7.2510000e-001
  8.9360000e-001
  9.9850000e-001
  9.4730000e-001
  8.2280000e-001
  6.3720000e-001
  4.3700000e-001
  2.0510000e-001
  7.0800000e-002
  4.9000000e-003
 -7.3000000e-003
  2.2000000e-002
  1.9500000e-002
  2.9300000e-002
  2.4400000e-002
  3.9100000e-002
  5.6200000e-002
  6.5900000e-002
 -2.4400000e-002
 -2.6900000e-002
  6.1520000e-001
  1.5894000e+000
  3.2690000e+000
  4.8022000e+000
  4.4751000e+000
  3.0225000e+000
  1.0767000e+000
 -6.1520000e-001
 -1.0303000e+000
 -5.8590000e-001
 -1.2450000e-001
  8.0600000e-002
  1.4160000e-001
  1.8310000e-001
  2.4660000e-001
  2.7830000e-001
  3.2710000e-001
  3.5160000e-001
  3.6130000e-001
  3.8570000e-001
  3.8570000e-001
  3.8820000e-001
  4.1500000e-001
  4.1260000e-001
  4.1990000e-001
  4.3460000e-001
  4.1750000e-001
  4.1990000e-001
  4.0530000e-001
  3.8090000e-001
  3.6380000e-001
  3.1980000e-001
  2.8080000e-001
  2.2220000e-001
  1.4400000e-001
  6.8400000e-002
 -3.9100000e-002
 -1.0500000e-001
 -1.5380000e-001
 -1.3430000e-001
 -3.6600000e-002
  1.0250000e-001
  2.4170000e-001
  3.0520000e-001
  3.0030000e-001
  2.3930000e-001
  1.8070000e-001
  1.3430000e-001
  9.0300000e-002
  9.2800000e-002
  7.0800000e-002
  9.0300000e-002
  8.0600000e-002
  9.7700000e-002
  9.7700000e-002
  1.0500000e-001
  1.1720000e-001
  1.2210000e-001
  1.3180000e-001
  1.3180000e-001
  1.7090000e-001
  1.7330000e-001
  2.2950000e-001
  2.5630000e-001
  3.2710000e-001
  3.7110000e-001
  4.9800000e-001
  7.1290000e-001
  8.6430000e-001
  1.0913000e+000
  1.1938000e+000
  1.1523000e+000
  9.6920000e-001
  6.6410000e-001
  3.6620000e-001
  1.2450000e-001
  2.6900000e-002
 -1.7100000e-002
 -3.1700000e-002
 -6.1000000e-002
 -1.0740000e-001
 -1.2940000e-001
 -1.7330000e-001
 -1.8310000e-001
 -2.3190000e-001
 -3.9790000e-001
 -4.0770000e-001
  2.1000000e-001
  1.2915000e+000
  3.0933000e+000
  4.4727000e+000
  3.8721000e+000
  2.3071000e+000
  2.8560000e-001
 -1.1890000e+000
 -1.3135000e+000
 -7.5200000e-001
 -3.3450000e-001
 -1.9530000e-001
 -1.5140000e-001
 -8.3000000e-002
 -6.1000000e-002
 -3.1700000e-002
  1.4600000e-002
  3.4200000e-002
  7.0800000e-002
  1.0010000e-001
  1.0250000e-001
  1.3920000e-001
  1.5380000e-001
  1.8070000e-001
  2.0750000e-001
  1.9780000e-001
  2.0260000e-001
  2.1730000e-001
  2.2220000e-001
  2.5390000e-001
  2.2460000e-001
  1.8070000e-001
  1.0500000e-001
 -1.9500000e-002
 -1.1960000e-001
 -2.5390000e-001
 -3.5890000e-001
 -4.5650000e-001
 -4.8580000e-001
 -4.3460000e-001
 -3.1250000e-001
 -1.5870000e-001
 -7.5700000e-002
 -2.2000000e-002
 -7.5700000e-002
 -1.5630000e-001
 -2.1970000e-001
 -2.9050000e-001
 -3.1740000e-001
 -3.3200000e-001
 -3.2960000e-001
 -3.3450000e-001
 -3.3940000e-001
 -3.5890000e-001
 -3.6130000e-001
 -3.7350000e-001
 -3.7350000e-001
 -3.7600000e-001
 -3.4420000e-001
 -3.1980000e-001
 -2.4660000e-001
 -1.6110000e-001
 -7.3200000e-002
  1.4400000e-001
  2.8320000e-001
  4.9070000e-001
  6.5430000e-001
  6.4700000e-001
  5.5420000e-001
  2.9050000e-001
 -2.9300000e-002
 -2.5390000e-001
 -4.1260000e-001
 -4.3460000e-001
 -4.5170000e-001
 -4.8100000e-001
 -5.0050000e-001
 -5.0780000e-001
 -4.6880000e-001
 -4.4190000e-001
 -4.2480000e-001
 -5.3470000e-001
 -7.9350000e-001
 -6.7140000e-001
 -1.0250000e-001
  1.2646000e+000
  3.0273000e+000
  3.4009000e+000
  2.3828000e+000
  6.7630000e-001
 -1.1401000e+000
 -1.8286000e+000
 -1.4429000e+000
 -9.0330000e-001
 -6.4940000e-001
 -5.6150000e-001
 -4.8340000e-001
 -4.4190000e-001
 -3.9310000e-001
 -3.7840000e-001
 -3.5640000e-001
 -3.2710000e-001
 -3.0030000e-001
 -2.9790000e-001
 -2.5880000e-001
 -2.2710000e-001
 -1.7580000e-001
 -1.4650000e-001
 -1.0990000e-001
 -1.0010000e-001
 -1.1470000e-001
 -1.0500000e-001
 -1.3920000e-001
 -1.6110000e-001
 -1.8070000e-001
 -2.2220000e-001
 -2.6370000e-001
 -3.5160000e-001
 -4.5650000e-001
 -5.8110000e-001
 -6.6410000e-001
 -7.2750000e-001
 -7.0070000e-001
 -6.2500000e-001
 -5.2000000e-001
 -3.8820000e-001
 -3.4670000e-001
 -3.5640000e-001
 -4.1260000e-001
 -4.3950000e-001
 -4.7850000e-001
 -4.4680000e-001
 -4.4430000e-001
 -4.2720000e-001
 -4.5900000e-001
 -5.0290000e-001
 -5.3470000e-001
 -5.9330000e-001
 -5.8350000e-001
 -6.0550000e-001
 -5.8350000e-001
 -5.8840000e-001
 -5.5910000e-001
 -5.2980000e-001
 -5.1510000e-001
 -4.5900000e-001
 -4.0530000e-001
 -3.3690000e-001
 -1.9780000e-001
  4.9000000e-003
  1.8800000e-001
  4.1990000e-001
  5.7130000e-001
  5.6640000e-001
  4.3210000e-001
  1.8070000e-001
 -1.3180000e-001
 -3.4910000e-001
 -4.6880000e-001
 -5.0050000e-001
 -4.7120000e-001
 -4.7360000e-001
 -5.0050000e-001
 -5.2730000e-001
 -4.9320000e-001
 -5.1030000e-001
 -5.0290000e-001
 -6.4450000e-001
 -8.5940000e-001
 -5.3220000e-001
  1.9040000e-001
  1.8335000e+000
  3.4473000e+000
  3.2471000e+000
  2.0093000e+000
  1.5870000e-001
 -1.4502000e+000
 -1.6870000e+000
 -1.1548000e+000
 -6.7140000e-001
 -5.0780000e-001
 -4.4430000e-001
 -3.3200000e-001
 -3.1740000e-001
 -3.1010000e-001
 -3.1980000e-001
 -3.8570000e-001
 -3.8570000e-001
 -3.8090000e-001
 -3.6870000e-001
 -3.7840000e-001
 -3.3690000e-001
 -3.3690000e-001
 -3.0520000e-001
 -2.7590000e-001
 -2.7100000e-001
 -2.5630000e-001
 -2.5390000e-001
 -2.7830000e-001
 -3.4180000e-001
 -3.7110000e-001
 -4.3950000e-001
 -4.8340000e-001
 -5.3710000e-001
 -6.0060000e-001
 -6.8360000e-001
 -7.5680000e-001
 -7.8130000e-001
 -7.4950000e-001
 -6.1280000e-001
 -4.9070000e-001
 -3.6870000e-001
 -3.2230000e-001
 -3.4180000e-001
 -3.8090000e-001
 -4.3700000e-001
 -4.5170000e-001
 -5.1030000e-001
 -5.2980000e-001
 -5.4930000e-001
 -5.5420000e-001
 -5.6400000e-001
 -5.4200000e-001
 -5.6880000e-001
 -5.5660000e-001
 -5.4440000e-001
 -4.9070000e-001
 -4.7610000e-001
 -3.5890000e-001
 -1.9780000e-001
 -7.3000000e-003
  2.4410000e-001
  4.6880000e-001
  5.6880000e-001
  4.8830000e-001
  1.8310000e-001
 -1.9290000e-001
 -5.4930000e-001
 -7.5680000e-001
 -8.1050000e-001
 -8.2280000e-001
 -7.9590000e-001
 -8.0080000e-001
 -7.8130000e-001
 -7.6900000e-001
 -7.4220000e-001
 -7.6420000e-001
 -8.6430000e-001
 -1.1890000e+000
 -1.2061000e+000
 -7.0800000e-001
  6.3480000e-001
  2.4219000e+000
  2.9639000e+000
  2.0630000e+000
  4.2970000e-001
 -1.3281000e+000
 -1.9482000e+000
 -1.5649000e+000
 -1.0132000e+000
 -7.9100000e-001
 -7.3240000e-001
 -6.7630000e-001
 -6.3230000e-001
 -5.5420000e-001
 -5.0780000e-001
 -4.8340000e-001
 -4.2970000e-001
 -4.1260000e-001
 -3.9550000e-001
 -3.7840000e-001
 -3.9550000e-001
 -3.7840000e-001
 -3.9060000e-001
 -3.7600000e-001
 -3.4910000e-001
 -3.4670000e-001
 -3.3940000e-001
 -3.7840000e-001
 -4.0770000e-001
 -4.4190000e-001
 -4.8580000e-001
 -5.1030000e-001
 -5.7130000e-001
 -6.3230000e-001
 -7.1530000e-001
 -7.5200000e-001
 -7.7390000e-001
 -7.0800000e-001
 -6.3230000e-001
 -5.3470000e-001
 -4.7120000e-001
 -4.5900000e-001
 -4.6630000e-001
 -4.8830000e-001
 -5.0540000e-001
 -5.1760000e-001
 -4.9560000e-001
 -5.0540000e-001
 -4.6630000e-001
 -4.7120000e-001
 -4.9800000e-001
 -5.3470000e-001
 -5.5420000e-001
 -5.6640000e-001
 -5.6640000e-001
 -5.4200000e-001
 -5.2490000e-001
 -4.5170000e-001
 -4.0770000e-001
 -2.8320000e-001
 -1.1230000e-001
  5.1300000e-002
  2.7590000e-001
  4.1990000e-001
  4.3460000e-001
  3.1250000e-001
  4.3900000e-002
 -2.5390000e-001
 -5.1270000e-001
 -6.1280000e-001
 -6.5430000e-001
 -6.2990000e-001
 -6.1770000e-001
 -6.3960000e-001
 -6.3720000e-001
 -6.4450000e-001
 -6.5190000e-001
 -6.6650000e-001
 -7.7880000e-001
 -1.0107000e+000
 -7.5930000e-001
 -5.8600000e-002
  1.5015000e+000
  3.1616000e+000
  3.0786000e+000
  1.9482000e+000
  1.1720000e-001
 -1.5039000e+000
 -1.8237000e+000
 -1.3452000e+000
 -8.7160000e-001
 -6.9580000e-001
 -6.2010000e-001
 -5.9080000e-001
 -5.6150000e-001
 -5.1510000e-001
 -5.0780000e-001
 -4.6630000e-001
 -4.3210000e-001
 -4.1020000e-001
 -3.8090000e-001
 -3.3940000e-001
 -3.3200000e-001
 -3.1490000e-001
 -3.2230000e-001
 -3.3690000e-001
 -3.5640000e-001
 -3.4420000e-001
 -3.6620000e-001
 -3.6620000e-001
 -3.9550000e-001
 -4.1500000e-001
 -4.7610000e-001
 -5.3470000e-001
 -6.2990000e-001
 -7.2510000e-001
 -8.1300000e-001
 -8.6910000e-001
 -8.7890000e-001
 -8.2760000e-001
 -6.9580000e-001
 -5.8350000e-001
 -4.9070000e-001
 -5.0540000e-001
 -5.5660000e-001
 -6.5190000e-001
 -7.2510000e-001
 -7.6170000e-001
 -7.8860000e-001
 -7.8610000e-001
 -7.9100000e-001
 -7.7150000e-001
 -7.7640000e-001
 -7.7640000e-001
 -7.7390000e-001
 -7.7640000e-001
 -7.8130000e-001
 -7.6660000e-001
 -7.7880000e-001
 -7.6170000e-001
 -7.4950000e-001
 -7.1290000e-001
 -6.4210000e-001
 -5.6400000e-001
 -4.3700000e-001
 -2.6610000e-001
 -1.2200000e-002
  1.7820000e-001
  4.1750000e-001
  4.8340000e-001
  4.1020000e-001
  1.8800000e-001
 -1.4650000e-001
 -4.9560000e-001
 -6.9820000e-001
 -8.1790000e-001
 -8.2520000e-001
 -8.2520000e-001
 -8.1790000e-001
 -8.2760000e-001
 -8.3500000e-001
 -8.1540000e-001
 -8.5210000e-001
 -9.1550000e-001
 -1.0352000e+000
 -6.6890000e-001
  1.6110000e-001
  1.7065000e+000
  3.4399000e+000
  3.6133000e+000
  2.4316000e+000
  6.1280000e-001
 -1.2061000e+000
 -1.8506000e+000
 -1.4966000e+000
 -9.9120000e-001
 -7.6660000e-001
 -6.9340000e-001
 -6.4940000e-001
 -6.1520000e-001
 -5.8110000e-001
 -5.3710000e-001
 -5.2000000e-001
 -4.8830000e-001
 -4.5900000e-001
 -4.4430000e-001
 -4.1260000e-001
 -4.0770000e-001
 -3.7840000e-001
 -3.4670000e-001
 -3.4420000e-001
 -3.1250000e-001
 -3.4670000e-001
 -3.5890000e-001
 -3.7350000e-001
 -3.9550000e-001
 -4.0770000e-001
 -4.3950000e-001
 -4.8100000e-001
 -5.5420000e-001
 -6.2010000e-001
 -6.9090000e-001
 -7.3240000e-001
 -7.5930000e-001
 -7.0070000e-001
 -5.9330000e-001
 -4.7120000e-001
 -3.7600000e-001
 -3.6130000e-001
 -4.0530000e-001
 -4.9800000e-001
 -5.3710000e-001
 -5.9330000e-001
 -6.0550000e-001
 -6.1040000e-001
 -6.3480000e-001
 -6.3720000e-001
 -6.5190000e-001
 -6.4450000e-001
 -6.4700000e-001
 -6.3480000e-001
 -6.4940000e-001
 -6.3960000e-001
 -6.4940000e-001
 -6.4450000e-001
 -6.3480000e-001
 -6.6890000e-001
 -6.6160000e-001
 -6.9340000e-001
 -6.7630000e-001
 -6.7140000e-001
 -6.5920000e-001
 -6.4700000e-001
 -6.3230000e-001
 -5.8350000e-001
 -5.3960000e-001
 -4.2970000e-001
 -3.3450000e-001
 -1.1230000e-001
  1.4160000e-001
  3.1980000e-001
  4.8580000e-001
  4.5170000e-001
  3.1980000e-001
  1.0740000e-001
 -1.5140000e-001
 -4.1260000e-001
 -5.9570000e-001
 -6.8850000e-001
 -6.9580000e-001
 -6.9580000e-001
 -6.9820000e-001
 -7.1040000e-001
 -7.2510000e-001
 -7.0800000e-001
 -7.1780000e-001
 -7.3000000e-001
 -8.7890000e-001
 -7.9350000e-001
 -1.0990000e-001
  1.0181000e+000
  2.8052000e+000
  3.9722000e+000
  3.2910000e+000
  1.6577000e+000
 -3.5400000e-001
 -1.7432000e+000
 -1.8164000e+000
 -1.2720000e+000
 -8.7400000e-001
 -7.7390000e-001
 -7.5930000e-001
 -7.3970000e-001
 -7.0560000e-001
 -6.5430000e-001
 -6.2260000e-001
 -5.8350000e-001
 -5.4200000e-001
 -5.4440000e-001
 -5.0050000e-001
 -4.8830000e-001
 -4.8100000e-001
 -4.5410000e-001
 -4.6390000e-001
 -4.4680000e-001
 -4.3210000e-001
 -4.3700000e-001
 -4.2240000e-001
 -4.4430000e-001
 -4.4680000e-001
 -4.6880000e-001
 -5.2000000e-001
 -5.6150000e-001
 -6.4700000e-001
 -6.9580000e-001
 -7.6660000e-001
 -8.0320000e-001
 -8.2030000e-001
 -7.4950000e-001
 -6.3230000e-001
 -4.8340000e-001
 -3.8090000e-001
 -3.4420000e-001
 -3.8820000e-001
 -4.8340000e-001
 -5.4930000e-001
 -6.2740000e-001
 -6.5430000e-001
 -6.7380000e-001
 -6.9090000e-001
 -6.6890000e-001
 -6.9090000e-001
 -6.6650000e-001
 -6.6890000e-001
 -6.5670000e-001
 -6.4210000e-001
 -6.5670000e-001
 -6.4450000e-001
 -6.5920000e-001
 -6.4940000e-001
 -6.5190000e-001
 -6.4450000e-001
 -6.5430000e-001
 -6.7870000e-001
 -6.6650000e-001
 -6.5920000e-001
 -6.1280000e-001
 -5.5420000e-001
 -4.7360000e-001
 -3.2230000e-001
 -1.2450000e-001
  1.0010000e-001
  2.7590000e-001
  3.7110000e-001
  3.2230000e-001
  1.6600000e-001
 -7.5700000e-002
 -3.3690000e-001
 -5.7620000e-001
 -7.1040000e-001
 -7.7390000e-001
 -7.6420000e-001
 -7.7390000e-001
 -7.7880000e-001
 -7.7880000e-001
 -7.9590000e-001
 -7.8130000e-001
 -7.7880000e-001
 -8.2520000e-001
 -9.5950000e-001
 -6.4210000e-001
  1.5870000e-001
  1.5698000e+000
  3.4058000e+000
  3.8159000e+000
  2.7051000e+000
  9.1550000e-001
 -1.0107000e+000
 -1.8481000e+000
 -1.5454000e+000
 -9.7660000e-001
 -7.0800000e-001
 -6.1770000e-001
 -5.7620000e-001
 -5.3710000e-001
 -4.7610000e-001
 -4.3950000e-001
 -4.2970000e-001
 -3.9550000e-001
 -3.6870000e-001
 -3.2960000e-001
 -2.8320000e-001
 -2.5150000e-001
 -1.9780000e-001
 -2.0260000e-001
 -2.0020000e-001
 -2.0510000e-001
 -2.2220000e-001
 -2.0510000e-001
 -2.1240000e-001
 -2.0510000e-001
 -2.3190000e-001
 -2.4170000e-001
 -3.0520000e-001
 -3.6870000e-001
 -4.5900000e-001
 -5.5180000e-001
 -6.2740000e-001
 -6.9090000e-001
 -6.7380000e-001
 -6.0790000e-001
 -4.7850000e-001
 -3.7840000e-001
 -3.2960000e-001
 -3.8330000e-001
 -4.7360000e-001
 -5.5420000e-001
 -6.2260000e-001
 -6.3480000e-001
 -6.6410000e-001
 -6.6410000e-001
 -6.8600000e-001
 -6.8600000e-001
 -6.8850000e-001
 -6.8850000e-001
 -6.7380000e-001
 -6.8360000e-001
 -6.5190000e-001
 -6.7140000e-001
 -6.8360000e-001
 -7.0310000e-001
 -7.0560000e-001
 -6.8850000e-001
 -6.8120000e-001
 -6.5920000e-001
 -6.6890000e-001
 -6.7380000e-001
 -6.8120000e-001
 -6.6890000e-001
 -6.5190000e-001
 -6.4210000e-001
 -6.2500000e-001
 -6.2260000e-001
 -6.1520000e-001
 -6.0550000e-001
 -6.1520000e-001
 -5.9810000e-001
 -5.9330000e-001
 -5.4200000e-001
 -4.8100000e-001
 -4.1750000e-001
 -3.3940000e-001
 -2.1000000e-001
  1.7100000e-002
  2.1730000e-001
  3.6620000e-001
  4.4680000e-001
  3.7110000e-001
  2.2710000e-001
  6.1000000e-002
 -1.7580000e-001
 -3.3690000e-001
 -4.7120000e-001
 -5.0780000e-001
 -5.2000000e-001
 -5.2000000e-001
 -5.2730000e-001
 -5.2250000e-001
 -5.1030000e-001
 -4.9560000e-001
 -4.7360000e-001
 -5.4930000e-001
 -6.5670000e-001
 -3.0760000e-001
  5.5420000e-001
  2.0117000e+000
  3.7964000e+000
  4.1699000e+000
  2.9565000e+000
  1.1255000e+000
 -8.4470000e-001
 -1.6968000e+000
 -1.4136000e+000
 -8.5690000e-001
 -5.8590000e-001
 -5.1270000e-001
 -4.5170000e-001
 -3.9310000e-001
 -3.5400000e-001
 -3.1010000e-001
 -2.9050000e-001
 -2.6860000e-001
 -2.5390000e-001
 -2.4900000e-001
 -2.2460000e-001
 -2.2710000e-001
 -2.0260000e-001
 -1.9040000e-001
 -1.7580000e-001
 -1.5140000e-001
 -1.4400000e-001
 -1.2700000e-001
 -1.3180000e-001
 -1.2940000e-001
 -1.5870000e-001
 -1.8070000e-001
 -2.2950000e-001
 -2.8810000e-001
 -3.5400000e-001
 -4.4190000e-001
 -5.1270000e-001
 -6.0300000e-001
 -6.1770000e-001
 -5.9330000e-001
 -4.6630000e-001
 -3.3690000e-001
 -2.1730000e-001
 -1.7090000e-001
 -2.1000000e-001
 -2.6860000e-001
 -3.3200000e-001
 -3.6380000e-001
 -3.8570000e-001
 -3.8570000e-001
 -4.0530000e-001
 -3.9310000e-001
 -3.9060000e-001
 -3.6380000e-001
 -3.4670000e-001
 -3.1740000e-001
 -2.9540000e-001
 -2.8320000e-001
 -2.6120000e-001
 -2.6610000e-001
 -2.5390000e-001
 -2.7340000e-001
 -2.6120000e-001
 -2.7830000e-001
 -2.8320000e-001
 -2.6370000e-001
 -2.7590000e-001
 -2.6120000e-001
 -2.8810000e-001
 -2.9300000e-001
 -3.0030000e-001
 -2.9540000e-001
 -2.8560000e-001
 -2.8320000e-001
 -2.7100000e-001
 -2.4170000e-001
 -2.0020000e-001
 -1.4160000e-001
 -4.8800000e-002
  5.8600000e-002
  2.6120000e-001
  4.3210000e-001
  5.5420000e-001
  6.3230000e-001
  5.4200000e-001
  4.1020000e-001
  1.8800000e-001
 -5.1300000e-002
 -2.4900000e-001
 -4.0770000e-001
 -4.4190000e-001
 -4.5650000e-001
 -4.4920000e-001
 -4.5170000e-001
 -4.5900000e-001
 -4.5650000e-001
 -4.6880000e-001
 -4.6140000e-001
 -4.9070000e-001
 -6.0550000e-001
 -4.4430000e-001
  3.6620000e-001
  1.5869000e+000
  3.3960000e+000
  4.4189000e+000
  3.5205000e+000
  1.8066000e+000
 -2.3190000e-001
 -1.5283000e+000
 -1.4990000e+000
 -9.3990000e-001
 -5.7130000e-001
 -4.3460000e-001
 -3.7350000e-001
 -3.2470000e-001
 -2.5150000e-001
 -2.2710000e-001
 -1.9530000e-001
 -1.4650000e-001
 -1.1230000e-001
 -6.3500000e-002
 -2.4400000e-002
 -4.9000000e-003
  2.4400000e-002
  3.4200000e-002
  7.0800000e-002
  8.5400000e-002
  1.0500000e-001
  1.3670000e-001
  1.3670000e-001
  1.5140000e-001
  1.4650000e-001
  1.2700000e-001
  1.0010000e-001
  4.1500000e-002
 -1.9500000e-002
 -1.2210000e-001
 -2.0750000e-001
 -2.9790000e-001
 -3.4670000e-001
 -3.1740000e-001
 -2.3190000e-001
 -9.5200000e-002
  4.9000000e-003
  6.8400000e-002
  2.6900000e-002
 -3.1700000e-002
 -1.0010000e-001
 -1.5630000e-001
 -1.7820000e-001
 -2.1000000e-001
 -1.9530000e-001
 -2.1240000e-001
 -1.9780000e-001
 -2.1000000e-001
 -2.1000000e-001
 -2.2460000e-001
 -2.1730000e-001
 -2.1000000e-001
 -2.0750000e-001
 -1.9290000e-001
 -1.9290000e-001
 -1.9530000e-001
 -2.0260000e-001
 -1.8800000e-001
 -2.1240000e-001
 -1.9290000e-001
 -2.0020000e-001
 -1.8070000e-001
 -1.8800000e-001
 -1.6110000e-001
 -1.7090000e-001
 -1.5630000e-001
 -1.7090000e-001
 -1.7090000e-001
 -1.5870000e-001
 -1.6360000e-001
 -1.4650000e-001
 -1.5380000e-001
 -1.4160000e-001
 -1.5630000e-001
 -1.4160000e-001
 -1.0500000e-001
 -5.3700000e-002
  2.4400000e-002
  9.2800000e-002
  2.1480000e-001
  4.1020000e-001
  6.2010000e-001
  7.4950000e-001
  8.4230000e-001
  7.8370000e-001
  6.5430000e-001
  4.5410000e-001
  2.1970000e-001
  9.8000000e-003
 -1.5140000e-001
 -1.9530000e-001
 -2.1480000e-001
 -2.0020000e-001
 -2.0260000e-001
 -2.3190000e-001
 -2.2950000e-001
 -2.3930000e-001
 -2.5150000e-001
 -2.5880000e-001
 -3.4670000e-001
 -3.2230000e-001
  3.7840000e-001
  1.4478000e+000
  3.1812000e+000
  4.7217000e+000
  4.4189000e+000
  2.8442000e+000
  8.4960000e-001
 -9.1310000e-001
 -1.3721000e+000
 -9.3260000e-001
 -4.6390000e-001
 -2.6610000e-001
 -2.2220000e-001
 -1.6850000e-001
 -1.1960000e-001
 -9.2800000e-002
 -5.8600000e-002
 -4.6400000e-002
 -2.2000000e-002
 -2.4000000e-003
  1.9500000e-002
  4.1500000e-002
  2.6900000e-002
  4.6400000e-002
  4.8800000e-002
  6.1000000e-002
  7.0800000e-002
  7.5700000e-002
  8.0600000e-002
  7.0800000e-002
  7.0800000e-002
  4.3900000e-002
  2.6900000e-002
 -2.2000000e-002
 -7.8100000e-002
 -1.4890000e-001
 -2.3680000e-001
 -3.1010000e-001
 -3.8820000e-001
 -4.2240000e-001
 -3.7840000e-001
 -2.8560000e-001
 -1.6360000e-001
 -9.5200000e-002
 -7.8100000e-002
 -1.3920000e-001
 -2.2220000e-001
 -2.9540000e-001
 -3.5160000e-001
 -3.7600000e-001
 -3.9790000e-001
 -4.0530000e-001
 -4.1260000e-001
 -4.0770000e-001
 -4.1750000e-001
 -4.1260000e-001
 -4.2480000e-001
 -4.2720000e-001
 -4.5410000e-001
 -4.6140000e-001
 -4.8580000e-001
 -4.8340000e-001
 -4.9070000e-001
 -4.8340000e-001
 -4.9320000e-001
 -4.9320000e-001
 -4.9070000e-001
 -5.0050000e-001
 -5.2000000e-001
 -5.3470000e-001
 -5.2980000e-001
 -5.3960000e-001
 -5.1510000e-001
 -5.2250000e-001
 -5.2250000e-001
 -5.4200000e-001
 -5.3960000e-001
 -5.6150000e-001
 -5.4200000e-001
 -5.5180000e-001
 -5.2980000e-001
 -5.2980000e-001
 -5.2980000e-001
 -5.3220000e-001
 -5.4200000e-001
 -5.2980000e-001
 -5.3470000e-001
 -5.1760000e-001
 -5.1510000e-001
 -5.0540000e-001
 -5.1270000e-001
 -4.6140000e-001
 -4.0040000e-001
 -3.1490000e-001
 -2.3190000e-001
 -1.5380000e-001
 -6.5900000e-002
  1.0500000e-001
  2.6610000e-001
  3.8330000e-001
  4.3950000e-001
  3.6380000e-001
  1.9530000e-001
  1.7100000e-002
 -2.2710000e-001
 -4.2240000e-001
 -5.5420000e-001
 -6.2010000e-001
 -6.4700000e-001
 -6.4450000e-001
 -6.5430000e-001
 -6.7630000e-001
 -6.7630000e-001
 -6.8360000e-001
 -6.8600000e-001
 -6.9820000e-001
 -7.4220000e-001
 -8.8620000e-001
 -5.5660000e-001
  2.9790000e-001
  1.7163000e+000
  3.5571000e+000
  4.1772000e+000
  3.0371000e+000
  1.2720000e+000
 -7.5200000e-001
 -1.8188000e+000
 -1.6309000e+000
 -1.0767000e+000
 -7.5440000e-001
 -6.4450000e-001
 -5.7370000e-001
 -5.1760000e-001
 -4.8100000e-001
 -4.4430000e-001
 -3.9310000e-001
 -3.8090000e-001
 -3.3200000e-001
 -3.1980000e-001
 -2.9300000e-001
 -2.5880000e-001
 -2.3680000e-001
 -1.8550000e-001
 -1.6850000e-001
 -1.5140000e-001
 -1.5140000e-001
 -1.4400000e-001
 -1.4160000e-001
 -1.5630000e-001
 -1.6110000e-001
 -1.9780000e-001
 -2.2710000e-001
 -2.6860000e-001
 -3.2230000e-001
 -4.0530000e-001
 -5.0540000e-001
 -6.0300000e-001
 -6.8850000e-001
 -7.1040000e-001
 -6.4940000e-001
 -5.0540000e-001
 -3.6130000e-001
 -2.3190000e-001
 -2.0020000e-001
 -2.3190000e-001
 -2.8080000e-001
 -3.3200000e-001
 -3.5890000e-001
 -3.9310000e-001
 -3.9790000e-001
 -4.1260000e-001
 -4.0040000e-001
 -4.0040000e-001
 -4.0280000e-001
 -4.1500000e-001
 -4.4430000e-001
 -4.4920000e-001
 -4.5650000e-001
 -4.5410000e-001
 -4.5170000e-001
 -4.4680000e-001
 -4.2970000e-001
 -4.2480000e-001
 -4.1020000e-001
 -4.0770000e-001
 -4.1020000e-001
 -4.3210000e-001
 -4.3700000e-001
 -4.5650000e-001
 -4.5170000e-001
 -4.6390000e-001
 -4.3700000e-001
 -4.3950000e-001
 -4.2480000e-001
 -4.1990000e-001
 -4.2240000e-001
 -4.1020000e-001
 -4.2240000e-001
 -4.0280000e-001
 -3.9550000e-001
 -3.5400000e-001
 -3.0760000e-001
 -2.2950000e-001
 -1.3670000e-001
  4.6400000e-002
  2.7830000e-001
  4.2240000e-001
  5.7370000e-001
  5.7130000e-001
  4.5410000e-001
  2.7340000e-001
  3.4200000e-002
 -2.0260000e-001
 -3.6380000e-001
 -4.5650000e-001
 -4.5170000e-001
 -4.3460000e-001
 -4.1500000e-001
 -4.1020000e-001
 -4.2720000e-001
 -4.3460000e-001
 -4.7120000e-001
 -4.6630000e-001
 -5.0050000e-001
 -5.9570000e-001
 -3.1490000e-001
  5.8840000e-001
  1.9409000e+000
  3.7573000e+000
  4.6265000e+000
  3.5913000e+000
  1.7822000e+000
 -2.8080000e-001
 -1.5430000e+000
 -1.4844000e+000
 -9.2530000e-001
 -5.5910000e-001
 -4.3210000e-001
 -3.5160000e-001
 -3.0030000e-001
 -2.5390000e-001
 -2.1240000e-001
 -1.8550000e-001
 -1.6360000e-001
 -1.3920000e-001
 -1.3920000e-001
 -1.1230000e-001
 -1.1720000e-001
 -1.0990000e-001
 -1.0500000e-001
 -8.0600000e-002
 -4.8800000e-002
 -1.9500000e-002
  1.7100000e-002
  4.3900000e-002
  5.6200000e-002
  8.0600000e-002
  8.5400000e-002
  7.3200000e-002
  3.4200000e-002
 -2.4400000e-002
 -1.0740000e-001
 -2.0260000e-001
 -2.7830000e-001
 -3.5160000e-001
 -3.3200000e-001
 -2.6120000e-001
 -1.4400000e-001
 -4.6400000e-002
 -2.4400000e-002
 -6.1000000e-002
 -1.5380000e-001
 -2.4170000e-001
 -3.2960000e-001
 -3.7600000e-001
 -4.2480000e-001
 -4.3700000e-001
 -4.5650000e-001
 -4.4920000e-001
 -4.4680000e-001
 -4.3700000e-001
 -4.1990000e-001
 -4.1260000e-001
 -4.0280000e-001
 -4.0770000e-001
 -3.9060000e-001
 -3.7350000e-001
 -3.6870000e-001
 -3.4180000e-001
 -3.4670000e-001
 -3.2230000e-001
 -3.1010000e-001
 -3.0030000e-001
 -2.9790000e-001
 -3.0760000e-001
 -3.1250000e-001
 -3.2470000e-001
 -3.0270000e-001
 -3.0760000e-001
 -2.8560000e-001
 -2.9050000e-001
 -2.8320000e-001
 -2.8080000e-001
 -2.7590000e-001
 -2.6860000e-001
 -2.8560000e-001
 -2.8810000e-001
 -3.1010000e-001
 -3.2230000e-001
 -3.2960000e-001
 -3.2710000e-001
 -3.1980000e-001
 -3.0270000e-001
 -2.8560000e-001
 -2.7830000e-001
 -2.6370000e-001
 -2.5630000e-001
 -1.9530000e-001
 -1.4400000e-001
 -5.8600000e-002
  2.2000000e-002
  1.7090000e-001
  3.8570000e-001
  5.4200000e-001
  6.8600000e-001
  6.9820000e-001
  5.7860000e-001
  4.1260000e-001
  2.2220000e-001
 -7.3000000e-003
 -1.8550000e-001
 -3.0760000e-001
 -3.6380000e-001
 -3.7840000e-001
 -3.9550000e-001
 -4.0040000e-001
 -4.1990000e-001
 -4.1750000e-001
 -4.2970000e-001
 -4.3210000e-001
 -4.3700000e-001
 -4.3700000e-001
 -4.6390000e-001
 -5.8840000e-001
 -3.2470000e-001
  5.5910000e-001
  1.9092000e+000
  3.7915000e+000
  4.7290000e+000
  3.7720000e+000
  2.0093000e+000
 -5.3700000e-002
 -1.3477000e+000
 -1.3232000e+000
 -7.7880000e-001
 -4.3460000e-001
 -3.2710000e-001
 -2.9050000e-001
 -2.4900000e-001
[truncated: 14,291,765 more chars]
